# Supplementary material for: Cold acclimation can specifically inhibit chlorophyll biosynthesis in young leaves of Pakchoi
Source: BMC Plant Biol. 2021 Apr 10;21:172. doi: 10.1186/s12870-021-02954-2 (PMC8035748; doi:10.1186/s12870-021-02954-2)
Supplement: Supplementary file 1 — Additional file 1: Table S1. Description of read data, quality control and GC content of TIN and TOU. Table S2. Differential expression analysis and functional annotation of DEGs between TIN and TOU. Table S3. Functional categorization of DEGs between TIN and TOU by Gene ontology (GO) analysis. Table S4 Functional categorization of DEGs between TIN and TOU DEGs enriched in KEGG pathways. Table S5. Differential expression analysis and functional annotation of DEMs between MIN and MOU. Table S6. The DEMs involved in Porphyrin and chlorophyll metabolism (ko00860). Table S7. The expression level of BrHEMA1, BrGSA1, BrGBP, BrFLU between TIN and TOU. Table S8. The primers used in experiments. [file 12870_2021_2954_MOESM1_ESM.xlsx]

## Sheet: Additional file 1
Additional file 1: Table S1. Description of read data, quality control and GC content of TIN and TOU.
Sample	Biological replicated	ReadSum	BaseSum	GC(%)	N(%)	Q20(%)	Q30(%)
TIN	TIN1	22731230	6756673748	47.99	0	97.63	93.64
	TIN2	30131884	8943375704	48.37	0	97.79	93.95
	TIN3	21995496	6530142124	48.24	0	97.8	93.96
TOU	TOU1	25833048	7688464912	46.87	0	97.76	93.99
	TOU2	22645040	6743988890	46.7	0	97.93	94.34
	TOU3	24300606	7243468954	44.38	0	97.34	93.27

## Sheet: Additional file 2
Additional file 2: Table S2. Differential expression analysis and functional annotation of DEGs between TIN and TOU.
#ID	TIN1_FPKM	TIN1_count	TIN2_FPKM	TIN2_count	TIN3_FPKM	TIN3_count	TOU1_FPKM	TOU1_count	TOU2_FPKM	TOU2_count	TOU3_FPKM	TOU3_count	FDR	log2FC	regulated	COG_class	COG_class_annotation	GO_annotation	KEGG_annotation	KEGG_pathway_annotation	KOG_class	KOG_class_annotation	Pfam_annotation	Swiss_Prot_annotation	eggNOG_class	eggNOG_class_annotation	NR_annotation	GO_second_level_annotation
evm.TU.BraA01000004	22.1866	1199	17.0004	1247	15.4024	751	2.01601	134	2.75351	159	2.605	152	1.06018e-12	2.77954	up	--	--	Cellular Component: extracellular region (GO:0005576);; Biological Process: syncytium formation (GO:0006949);; Biological Process: unidimensional cell growth (GO:0009826);; Biological Process: plant-type cell wall loosening (GO:0009828);; Biological Process: plant-type cell wall modification involved in multidimensional cell growth (GO:0009831);; Cellular Component: membrane (GO:0016020);; Biolog…	--	--	--	--	Pollen allergen;; Rare lipoprotein A (RlpA)-like double-psi beta-barrel	Expansin-A20 (Precursor) GN=F20D10.330 OS=Arabidopsis thaliana (Mouse-ear cress) PE=2 SV=1	R	General function prediction only	expansin-A20 precursor [Brassica rapa]	cellular component: extracellular region (GO:0005576);; biological process: cellular process (GO:0009987);; biological process: developmental process (GO:0032502);; biological process: single-organism process (GO:0044699);; biological process: growth (GO:0040007);; biological process: cellular component organization or biogenesis (GO:0071840);; cellular component: membrane (GO:0016020);; biologic…
evm.TU.BraA01000016	30.9799	362	32.1215	483	37.03	404	14.319	186	12.0971	137	7.80782	89	0.00288379	1.58914	up	--	--	Cellular Component: plasma membrane (GO:0005886);; Biological Process: response to cold (GO:0009409);; Cellular Component: chloroplast (GO:0009507);; Biological Process: response to auxin (GO:0009733);; Biological Process: defense response to bacterium (GO:0042742);;	K14488|1.26124e-59|brp:103857635|K14488 SAUR family protein | (RefSeq) auxin-induced protein X15-like	Plant hormone signal transduction (ko04075)	--	--	Auxin responsive protein	Auxin-induced protein 10A5 OS=Glycine max (Soybean) PE=2 SV=1	S	Function unknown	PREDICTED: auxin-induced protein X15-like [Brassica rapa]	cellular component: cell (GO:0005623);; cellular component: membrane (GO:0016020);; cellular component: cell part (GO:0044464);; biological process: response to stimulus (GO:0050896);; cellular component: organelle (GO:0043226);; biological process: multi-organism process (GO:0051704)
evm.TU.BraA01000018	29.3953	368	44.8563	722	40.1552	469	4.01582	56	3.21646	39	3.60724	44	3.54349e-11	3.41211	up	--	--	Molecular Function: calmodulin binding (GO:0005516);; Cellular Component: mitochondrion (GO:0005739);; Biological Process: response to auxin (GO:0009733);;	K14488|5.5413e-72|brp:103858566|K14488 SAUR family protein | (RefSeq) auxin-induced protein 15A-like	Plant hormone signal transduction (ko04075)	--	--	Auxin responsive protein	Auxin-induced protein 15A OS=Glycine max (Soybean) PE=2 SV=1	S	Function unknown	PREDICTED: auxin-induced protein 15A-like [Brassica rapa]	molecular function: binding (GO:0005488);; cellular component: cell (GO:0005623);; cellular component: organelle (GO:0043226);; cellular component: cell part (GO:0044464);; biological process: response to stimulus (GO:0050896)
evm.TU.BraA01000022	1.40385	120	1.17871	114	0.984668	80	0.367075	30	0.468341	34	0	0	0.00270642	2.34651	up	[Z]	Cytoskeleton	Molecular Function: microtubule motor activity (GO:0003777);; Molecular Function: ATP binding (GO:0005524);; Cellular Component: cytoplasm (GO:0005737);; Cellular Component: kinesin complex (GO:0005871);; Cellular Component: microtubule (GO:0005874);; Cellular Component: plasma membrane (GO:0005886);; Biological Process: microtubule-based movement (GO:0007018);; Molecular Function: microtubule bi…	K11498|0|brp:103864107|K11498 centromeric protein E | (RefSeq) kinesin-like protein KIN-7F	--	[Z]	Cytoskeleton	Kinesin motor domain;; Domain of unknown function (DUF3490)	Kinesin-like protein NACK1 GN=F15H18.12 OS=Arabidopsis thaliana (Mouse-ear cress) PE=1 SV=1	Z	Cytoskeleton	PREDICTED: kinesin-like protein NACK1 [Brassica rapa]	molecular function: catalytic activity (GO:0003824);; molecular function: binding (GO:0005488);; cellular component: cell (GO:0005623);; cellular component: cell part (GO:0044464);; cellular component: macromolecular complex (GO:0032991);; cellular component: organelle (GO:0043226);; cellular component: organelle part (GO:0044422);; cellular component: supramolecular complex (GO:0099080);; cellul…
evm.TU.BraA01000026	2.18108	123	1.86037	135	1.1638	61	0.447236	28	0.108693	6	0	0	3.00312e-05	3.27867	up	--	--	Molecular Function: hydrolase activity, hydrolyzing O-glycosyl compounds (GO:0004553);; Cellular Component: extracellular region (GO:0005576);; Biological Process: carbohydrate metabolic process (GO:0005975);;	K01179|0|brp:103868753|K01179 endoglucanase [EC:3.2.1.4] | (RefSeq) endoglucanase 24	Starch and sucrose metabolism (ko00500)	--	--	Glycosyl hydrolase family 9	Endoglucanase 24 (Precursor) GN=At4g39010 OS=Arabidopsis thaliana (Mouse-ear cress) PE=2 SV=1	G	Carbohydrate transport and metabolism	PREDICTED: endoglucanase 24 [Brassica rapa]	molecular function: catalytic activity (GO:0003824);; cellular component: extracellular region (GO:0005576);; biological process: metabolic process (GO:0008152)
evm.TU.BraA01000037	0.407836	5	1.0003	15	0.383592	5	6.35672	81	8.5261	94	5.41692	60	2.65176e-05	-3.36657	down	--	--	Molecular Function: DNA binding (GO:0003677);; Molecular Function: chromatin binding (GO:0003682);; Molecular Function: transcription factor activity, sequence-specific DNA binding (GO:0003700);; Cellular Component: nucleus (GO:0005634);; Biological Process: regulation of transcription, DNA-templated (GO:0006355);; Biological Process: gravitropism (GO:0009630);; Biological Process: embryo develop…	--	--	--	--	Myb-like DNA-binding domain	Protein RADIALIS-like 1 GN=T22F8.150 OS=Arabidopsis thaliana (Mouse-ear cress) PE=2 SV=1	K	Transcription	PREDICTED: protein RADIALIS-like 1 [Brassica rapa]	molecular function: binding (GO:0005488);; molecular function: nucleic acid binding transcription factor activity (GO:0001071);; biological process: biological regulation (GO:0065007);; cellular component: cell (GO:0005623);; cellular component: organelle (GO:0043226);; cellular component: cell part (GO:0044464);; biological process: response to stimulus (GO:0050896);; biological process: reprodu…
evm.TU.BraA01000044	13.6409	764	13.2697	928	11.1501	574	5.7938	355	5.87585	320	4.93617	269	0.00404446	1.21194	up	--	--	Cellular Component: Golgi membrane (GO:0000139);; Molecular Function: nucleotide-sugar transmembrane transporter activity (GO:0005338);; Cellular Component: plasma membrane (GO:0005886);; Biological Process: purine nucleobase transport (GO:0006863);; Biological Process: nucleotide-sugar transport (GO:0015780);; Cellular Component: integral component of membrane (GO:0016021);; Biological Process: …	--	--	--	--	Triose-phosphate Transporter family	UDP-galactose transporter 2 GN=UDP-GALT2 OS=Arabidopsis thaliana (Mouse-ear cress) PE=2 SV=1	EG	Amino acid transport and metabolism;; Carbohydrate transport and metabolism	PREDICTED: UDP-galactose transporter 2-like [Brassica rapa]	cellular component: cell (GO:0005623);; cellular component: membrane (GO:0016020);; cellular component: organelle (GO:0043226);; cellular component: organelle part (GO:0044422);; cellular component: cell part (GO:0044464);; molecular function: transporter activity (GO:0005215);; biological process: single-organism process (GO:0044699);; biological process: localization (GO:0051179);; cellular com…
evm.TU.BraA01000065	3.04919	208	3.84593	339	3.7843	242	9.14596	692	13.3045	875	10.8711	721	0.000130113	-1.6037	down	[E]	Amino acid transport and metabolism	Biological Process: response to hypoxia (GO:0001666);; Molecular Function: obsolete gamma-glutamyltransferase activity (GO:0003840);; Molecular Function: L-alanine:2-oxoglutarate aminotransferase activity (GO:0004021);; Cellular Component: vacuole (GO:0005773);; Cellular Component: peroxisome (GO:0005777);; Cellular Component: cytosol (GO:0005829);; Cellular Component: plasma membrane (GO:0005886…	K18592|0|brp:103851034|K18592 gamma-glutamyltranspeptidase / glutathione hydrolase / leukotriene-C4 hydrolase [EC:2.3.2.2 3.4.19.13 3.4.19.14] | (RefSeq) gamma-glutamyltranspeptidase 1	Taurine and hypotaurine metabolism (ko00430);; Cyanoamino acid metabolism (ko00460);; Glutathione metabolism (ko00480);; Arachidonic acid metabolism (ko00590)	[E]	Amino acid transport and metabolism	Gamma-glutamyltranspeptidase	Gamma-glutamyltranspeptidase 1 (Precursor) GN=GGT1 OS=Arabidopsis thaliana (Mouse-ear cress) PE=2 SV=1	E	Amino acid transport and metabolism	PREDICTED: gamma-glutamyltranspeptidase 1 isoform X2 [Brassica rapa]	biological process: response to stimulus (GO:0050896);; molecular function: catalytic activity (GO:0003824);; cellular component: cell (GO:0005623);; cellular component: organelle (GO:0043226);; cellular component: cell part (GO:0044464);; cellular component: membrane (GO:0016020);; biological process: metabolic process (GO:0008152);; biological process: cellular process (GO:0009987);; biological…
evm.TU.BraA01000079	0.354291	12	0.42623	18	0.380434	12	8.14813	296	14.3078	452	11.0799	353	1.57189e-14	-4.78558	down	--	--	Molecular Function: DNA binding (GO:0003677);; Molecular Function: transcription factor activity, sequence-specific DNA binding (GO:0003700);; Cellular Component: nucleus (GO:0005634);; Biological Process: regulation of transcription, DNA-templated (GO:0006355);;	--	--	--	--	AP2 domain	Ethylene-responsive transcription factor ERF060 GN=ERF060 OS=Arabidopsis thaliana (Mouse-ear cress) PE=2 SV=1	K	Transcription	PREDICTED: ethylene-responsive transcription factor ERF060 [Brassica rapa]	molecular function: binding (GO:0005488);; molecular function: nucleic acid binding transcription factor activity (GO:0001071);; biological process: biological regulation (GO:0065007);; cellular component: cell (GO:0005623);; cellular component: organelle (GO:0043226);; cellular component: cell part (GO:0044464)
evm.TU.BraA01000085	20.5542	1117	23.5769	1650	23.5974	1198	7.41461	449	11.4192	600	7.32917	388	8.40509e-05	1.41423	up	--	--	Cellular Component: endosome (GO:0005768);; Cellular Component: Golgi apparatus (GO:0005794);; Cellular Component: trans-Golgi network (GO:0005802);;	--	--	--	--	--	--	S	Function unknown	PREDICTED: uncharacterized protein LOC103853165 [Brassica rapa]	cellular component: cell (GO:0005623);; cellular component: organelle (GO:0043226);; cellular component: cell part (GO:0044464);; cellular component: organelle part (GO:0044422)
evm.TU.BraA01000086	13.4295	704	8.68087	639	7.69218	425	1.72214	101	2.51599	120	2.8505	128	8.8242e-07	2.28064	up	--	--	Biological Process: nuclear division (GO:0000280);; Biological Process: cytokinesis by cell plate formation (GO:0000911);; Cellular Component: nucleus (GO:0005634);; Cellular Component: cytoplasm (GO:0005737);; Biological Process: chromatin silencing (GO:0006342);; Biological Process: nucleolus organization (GO:0007000);; Biological Process: cell proliferation (GO:0008283);; Biological Process: h…	--	--	--	--	Protein of unknown function (DUF4057);; TLD	Alpha-ketoglutarate-dependent dioxygenase alkB homolog 2 GN=ALKBH2 OS=Arabidopsis thaliana (Mouse-ear cress) PE=2 SV=2	S	Function unknown	PREDICTED: uncharacterized protein LOC103853308 [Brassica rapa]	biological process: cellular process (GO:0009987);; biological process: cellular component organization or biogenesis (GO:0071840);; biological process: single-organism process (GO:0044699);; cellular component: cell (GO:0005623);; cellular component: organelle (GO:0043226);; cellular component: cell part (GO:0044464);; biological process: biological regulation (GO:0065007);; biological process: …
evm.TU.BraA01000088	19.8509	547	14.1736	485	11.6767	294	4.1814	124	1.90408	49	5.57028	139	0.000139662	2.01143	up	--	--	Cellular Component: nucleus (GO:0005634);;	--	--	--	--	--	--	S	Function unknown	PREDICTED: uncharacterized protein LOC103853564 isoform X2 [Brassica rapa]	cellular component: cell (GO:0005623);; cellular component: organelle (GO:0043226);; cellular component: cell part (GO:0044464)
evm.TU.BraA01000091	0.116598	5	0	0	0	0	0.986116	39	1.43703	49	2.23901	76	1.21255e-05	-5.0036	down	[P]	Inorganic ion transport and metabolism	Biological Process: sulfate assimilation (GO:0000103);; Molecular Function: adenylylsulfate kinase activity (GO:0004020);; Molecular Function: ATP binding (GO:0005524);; Biological Process: tryptophan catabolic process (GO:0006569);; Cellular Component: chloroplast (GO:0009507);; Biological Process: indoleacetic acid biosynthetic process (GO:0009684);; Biological Process: regulation of glucosinol…	K00860|0|brp:103853800|K00860 adenylylsulfate kinase [EC:2.7.1.25] | (RefSeq) adenylyl-sulfate kinase 2, chloroplastic	Purine metabolism (ko00230);; Sulfur metabolism (ko00920)	--	--	Adenylylsulphate kinase;; AAA domain;; AAA domain	Adenylyl-sulfate kinase 2, chloroplastic (Precursor) GN=T5J17.110 OS=Arabidopsis thaliana (Mouse-ear cress) PE=1 SV=1	P	Inorganic ion transport and metabolism	PREDICTED: adenylyl-sulfate kinase 2, chloroplastic [Brassica rapa]	biological process: metabolic process (GO:0008152);; biological process: cellular process (GO:0009987);; molecular function: catalytic activity (GO:0003824);; molecular function: binding (GO:0005488);; biological process: single-organism process (GO:0044699);; cellular component: cell (GO:0005623);; cellular component: organelle (GO:0043226);; cellular component: cell part (GO:0044464);; biologic…
evm.TU.BraA01000092	0	0	0.945742	78	0.287723	18	2.59325	184	4.9512	305	5.75475	358	0.000135851	-3.4271	down	[Q]	Secondary metabolites biosynthesis, transport and catabolism	Biological Process: defense response to oomycetes (GO:0002229);; Molecular Function: monooxygenase activity (GO:0004497);; Molecular Function: iron ion binding (GO:0005506);; Biological Process: tryptophan catabolic process (GO:0006569);; Molecular Function: electron carrier activity (GO:0009055);; Biological Process: response to water deprivation (GO:0009414);; Cellular Component: chloroplast (G…	K11812|0|brp:103853878|K11812 tryptophan N-monooxygenase [EC:1.14.13.125] | (RefSeq) CYP79B1, CYP79B2-1; cytochrome P450 79B1	Tryptophan metabolism (ko00380);; Glucosinolate biosynthesis (ko00966);; 2-Oxocarboxylic acid metabolism (ko01210)	--	--	Cytochrome P450	Cytochrome P450 79B1 GN=CYP79B1 OS=Sinapis alba (White mustard) PE=2 SV=1	Q	Secondary metabolites biosynthesis, transport and catabolism	cytochrome P450 79b2 [Brassica rapa subsp. pekinensis]	biological process: response to stimulus (GO:0050896);; biological process: multi-organism process (GO:0051704);; molecular function: catalytic activity (GO:0003824);; biological process: metabolic process (GO:0008152);; biological process: single-organism process (GO:0044699);; molecular function: binding (GO:0005488);; biological process: cellular process (GO:0009987);; molecular function: elec…
evm.TU.BraA01000094	40.1776	2524	43.2234	3495	26.5461	1569	75.4098	5324	80.6873	4970	81.9206	5616	0.00148134	-1.16659	down	[E]	Amino acid transport and metabolism	Molecular Function: 3-deoxy-7-phosphoheptulonate synthase activity (GO:0003849);; Molecular Function: protein binding (GO:0005515);; Cellular Component: mitochondrion (GO:0005739);; Biological Process: aromatic amino acid family biosynthetic process (GO:0009073);; Biological Process: chorismate biosynthetic process (GO:0009423);; Cellular Component: chloroplast (GO:0009507);; Biological Process: …	K01626|0|brp:103854257|K01626 3-deoxy-7-phosphoheptulonate synthase [EC:2.5.1.54] | (RefSeq) phospho-2-dehydro-3-deoxyheptonate aldolase 1, chloroplastic	Phenylalanine, tyrosine and tryptophan biosynthesis (ko00400);; Biosynthesis of amino acids (ko01230)	--	--	Class-II DAHP synthetase family	Phospho-2-dehydro-3-deoxyheptonate aldolase 1, chloroplastic (Precursor) GN=DHS1 OS=Arabidopsis thaliana (Mouse-ear cress) PE=2 SV=2	E	Amino acid transport and metabolism	PREDICTED: phospho-2-dehydro-3-deoxyheptonate aldolase 1, chloroplastic [Brassica rapa]	molecular function: catalytic activity (GO:0003824);; molecular function: binding (GO:0005488);; cellular component: cell (GO:0005623);; cellular component: organelle (GO:0043226);; cellular component: cell part (GO:0044464);; biological process: metabolic process (GO:0008152);; biological process: cellular process (GO:0009987);; biological process: single-organism process (GO:0044699);; biologic…
evm.TU.BraA01000098	0	0	0	0	0	0	0.963123	75	1.06348	72	0.450972	31	1.99938e-12	#NAME?	down	--	--	Cellular Component: cytoplasm (GO:0005737);;	--	--	--	--	--	--	S	Function unknown	PREDICTED: calponin homology domain-containing protein DDB_G0272472 [Brassica rapa]	cellular component: cell (GO:0005623);; cellular component: cell part (GO:0044464)
evm.TU.BraA01000119	150.466	10633	150.535	13600	176.299	11578	586.43	45456	417.154	28130	392.641	27348	0.00177911	-1.51758	down	[E]	Amino acid transport and metabolism	Molecular Function: glycine hydroxymethyltransferase activity (GO:0004372);; Molecular Function: protein binding (GO:0005515);; Cellular Component: nucleus (GO:0005634);; Cellular Component: mitochondrial matrix (GO:0005759);; Cellular Component: plasma membrane (GO:0005886);; Biological Process: L-serine metabolic process (GO:0006563);; Biological Process: circadian rhythm (GO:0007623);; Molecul…	K00600|0|brp:103856643|K00600 glycine hydroxymethyltransferase [EC:2.1.2.1] | (RefSeq) serine hydroxymethyltransferase 1, mitochondrial-like	Glycine, serine and threonine metabolism (ko00260);; Cyanoamino acid metabolism (ko00460);; Glyoxylate and dicarboxylate metabolism (ko00630);; One carbon pool by folate (ko00670);; Carbon metabolism (ko01200);; Biosynthesis of amino acids (ko01230)	[E]	Amino acid transport and metabolism	Serine hydroxymethyltransferase	Serine hydroxymethyltransferase 1, mitochondrial (Precursor) GN=F20D10.50 OS=Arabidopsis thaliana (Mouse-ear cress) PE=1 SV=1	E	Amino acid transport and metabolism	BnaA01g00170D [Brassica napus]	molecular function: catalytic activity (GO:0003824);; molecular function: binding (GO:0005488);; cellular component: cell (GO:0005623);; cellular component: organelle (GO:0043226);; cellular component: cell part (GO:0044464);; cellular component: membrane-enclosed lumen (GO:0031974);; cellular component: organelle part (GO:0044422);; cellular component: membrane (GO:0016020);; biological process:…
evm.TU.BraA01000123	28.1004	2220	40.4426	4113	28.7107	2118	12.5898	1106	16.1958	1236	10.8447	835	4.12362e-05	1.33077	up	[C]	Energy production and conversion	Molecular Function: DNA binding (GO:0003677);; Molecular Function: phosphoenolpyruvate carboxykinase (ATP) activity (GO:0004612);; Molecular Function: ATP binding (GO:0005524);; Cellular Component: nucleolus (GO:0005730);; Cellular Component: cytosol (GO:0005829);; Biological Process: gluconeogenesis (GO:0006094);; Biological Process: defense response to fungus, incompatible interaction (GO:00098…	K01610|0|brp:103856993|K01610 phosphoenolpyruvate carboxykinase (ATP) [EC:4.1.1.49] | (RefSeq) phosphoenolpyruvate carboxykinase [ATP]	Glycolysis / Gluconeogenesis (ko00010);; Citrate cycle (TCA cycle) (ko00020);; Pyruvate metabolism (ko00620);; Carbon fixation in photosynthetic organisms (ko00710);; Carbon metabolism (ko01200)	--	--	Phosphoenolpyruvate carboxykinase	Phosphoenolpyruvate carboxykinase [ATP] GN=PCKA OS=Arabidopsis thaliana (Mouse-ear cress) PE=1 SV=1	C	Energy production and conversion	BnaA01g00210D [Brassica napus]	molecular function: binding (GO:0005488);; molecular function: catalytic activity (GO:0003824);; cellular component: cell (GO:0005623);; cellular component: organelle (GO:0043226);; cellular component: organelle part (GO:0044422);; cellular component: cell part (GO:0044464);; biological process: metabolic process (GO:0008152);; biological process: single-organism process (GO:0044699);; biological…
evm.TU.BraA01000126	10.0929	733	12.0176	1124	7.75177	526	1.19551	97	0.251837	18	0.494129	35	1.60564e-17	3.94285	up	[G]	Carbohydrate transport and metabolism	Molecular Function: glucokinase activity (GO:0004340);; Molecular Function: ATP binding (GO:0005524);; Cellular Component: mitochondrion (GO:0005739);; Biological Process: glycolytic process (GO:0006096);; Biological Process: cellular response to DNA damage stimulus (GO:0006974);; Biological Process: response to oxidative stress (GO:0006979);; Molecular Function: fructokinase activity (GO:0008865…	K00844|0|brp:103857280|K00844 hexokinase [EC:2.7.1.1] | (RefSeq) probable hexokinase-like 2 protein	Glycolysis / Gluconeogenesis (ko00010);; Fructose and mannose metabolism (ko00051);; Galactose metabolism (ko00052);; Starch and sucrose metabolism (ko00500);; Amino sugar and nucleotide sugar metabolism (ko00520);; Carbon metabolism (ko01200)	[G]	Carbohydrate transport and metabolism	Hexokinase;; Hexokinase;; Cytochrome c oxidase subunit VIa	Probable hexokinase-like 2 protein GN=At4g37840 OS=Arabidopsis thaliana (Mouse-ear cress) PE=3 SV=1	G	Carbohydrate transport and metabolism	PREDICTED: probable hexokinase-like 2 protein [Brassica rapa]	molecular function: catalytic activity (GO:0003824);; biological process: metabolic process (GO:0008152);; biological process: cellular process (GO:0009987);; molecular function: binding (GO:0005488);; cellular component: cell (GO:0005623);; cellular component: organelle (GO:0043226);; cellular component: cell part (GO:0044464);; biological process: single-organism process (GO:0044699);; biologic…
evm.TU.BraA01000130	5.8086	335	15.3617	1128	10.879	585	0.056466	5	0	0	0	0	1.58241e-14	8.69612	up	[E]	Amino acid transport and metabolism	Cellular Component: cytoplasm (GO:0005737);; Biological Process: ethylene biosynthetic process (GO:0009693);; Biological Process: response to chitin (GO:0010200);; Molecular Function: transferase activity (GO:0016740);; Molecular Function: 1-aminocyclopropane-1-carboxylate synthase activity (GO:0016847);; Molecular Function: pyridoxal phosphate binding (GO:0030170);; Biological Process: 1-aminocy…	K01762|0|brp:103857842|K01762 1-aminocyclopropane-1-carboxylate synthase [EC:4.4.1.14] | (RefSeq) 1-aminocyclopropane-1-carboxylate synthase 8	Cysteine and methionine metabolism (ko00270)	--	--	Aminotransferase class I and II	1-aminocyclopropane-1-carboxylate synthase 8 GN=ACS8 OS=Arabidopsis thaliana (Mouse-ear cress) PE=1 SV=1	H	Coenzyme transport and metabolism	PREDICTED: 1-aminocyclopropane-1-carboxylate synthase 8 [Brassica rapa]	cellular component: cell (GO:0005623);; cellular component: cell part (GO:0044464);; biological process: metabolic process (GO:0008152);; biological process: cellular process (GO:0009987);; biological process: response to stimulus (GO:0050896);; molecular function: catalytic activity (GO:0003824);; molecular function: binding (GO:0005488);; biological process: single-organism process (GO:0044699)
evm.TU.BraA01000131	26.1617	1598	34.0666	2679	32.035	1827	71.7157	4871	97.0485	5724	84.3614	5017	3.96983e-05	-1.42808	down	[HC]	Coenzyme transport and metabolism;; Energy production and conversion	Molecular Function: squalene monooxygenase activity (GO:0004506);; Cellular Component: extracellular region (GO:0005576);; Molecular Function: electron carrier activity (GO:0009055);; Biological Process: response to wounding (GO:0009611);; Biological Process: response to sucrose (GO:0009744);; Biological Process: response to jasmonic acid (GO:0009753);; Biological Process: flavonoid biosynthetic …	K00511|0|brp:103857940|K00511 squalene monooxygenase [EC:1.14.14.17] | (RefSeq) squalene epoxidase 3	Steroid biosynthesis (ko00100);; Sesquiterpenoid and triterpenoid biosynthesis (ko00909)	[I]	Lipid transport and metabolism	Squalene epoxidase;; FAD binding domain;; FAD dependent oxidoreductase;; FAD binding domain;; Glucose inhibited division protein A;; NAD(P)-binding Rossmann-like domain;; Thi4 family	Squalene epoxidase 3 GN=SQE3 OS=Arabidopsis thaliana (Mouse-ear cress) PE=1 SV=1	I	Lipid transport and metabolism	PREDICTED: squalene epoxidase 3 [Brassica rapa]	molecular function: catalytic activity (GO:0003824);; biological process: metabolic process (GO:0008152);; biological process: single-organism process (GO:0044699);; cellular component: extracellular region (GO:0005576);; molecular function: electron carrier activity (GO:0009055);; biological process: response to stimulus (GO:0050896);; biological process: cellular process (GO:0009987);; cellular…
evm.TU.BraA01000134	6.2721	369	6.5443	562	2.73184	156	0.094861	5	0.295207	20	0	0	8.909e-09	5.39611	up	--	--	Molecular Function: ATP binding (GO:0005524);; Cellular Component: nucleus (GO:0005634);; Cellular Component: vacuolar membrane (GO:0005774);; Cellular Component: Golgi apparatus (GO:0005794);; Cellular Component: cytosol (GO:0005829);; Cellular Component: plasma membrane (GO:0005886);; Biological Process: regulation of transcription, DNA-templated (GO:0006355);; Biological Process: response to a…	--	--	--	--	WRC;; QLQ	Growth-regulating factor 2 GN=GRF2 OS=Arabidopsis thaliana (Mouse-ear cress) PE=1 SV=1	K	Transcription	PREDICTED: growth-regulating factor 2 [Brassica rapa]	molecular function: binding (GO:0005488);; cellular component: cell (GO:0005623);; cellular component: organelle (GO:0043226);; cellular component: cell part (GO:0044464);; cellular component: membrane (GO:0016020);; cellular component: organelle part (GO:0044422);; biological process: biological regulation (GO:0065007);; biological process: response to stimulus (GO:0050896);; biological process:…
evm.TU.BraA01000138	1.50427	95	4.03318	327	2.21742	131	0.776976	55	0.659368	41	0.47424	30	0.00998375	2.01923	up	--	--	Molecular Function: transcription factor activity, sequence-specific DNA binding (GO:0003700);; Molecular Function: protein binding (GO:0005515);; Cellular Component: nucleus (GO:0005634);; Biological Process: regulation of transcription, DNA-templated (GO:0006355);; Biological Process: asymmetric cell division (GO:0008356);; Biological Process: radial pattern formation (GO:0009956);; Biological …	--	--	--	--	GRAS domain family	Protein SHORT-ROOT GN=F19F18.140 OS=Arabidopsis thaliana (Mouse-ear cress) PE=1 SV=1	K	Transcription	PREDICTED: protein SHORT-ROOT [Brassica rapa]	molecular function: nucleic acid binding transcription factor activity (GO:0001071);; biological process: biological regulation (GO:0065007);; molecular function: binding (GO:0005488);; cellular component: cell (GO:0005623);; cellular component: organelle (GO:0043226);; cellular component: cell part (GO:0044464);; biological process: cellular process (GO:0009987);; biological process: single-orga…
evm.TU.BraA01000143	0	0	0	0	0.199028	9	0.736669	40	1.48497	70	0.863451	41	6.301e-07	-3.89616	down	--	--	Molecular Function: transcription cofactor activity (GO:0003712);; Molecular Function: histone acetyltransferase activity (GO:0004402);; Molecular Function: calmodulin binding (GO:0005516);; Cellular Component: extracellular region (GO:0005576);; Cellular Component: nucleus (GO:0005634);; Cellular Component: vacuolar membrane (GO:0005774);; Biological Process: regulation of transcription, DNA-tem…	--	--	--	--	TAZ zinc finger;; BTB/POZ domain	BTB/POZ and TAZ domain-containing protein 5 GN=BT5 OS=Arabidopsis thaliana (Mouse-ear cress) PE=1 SV=1	K	Transcription	PREDICTED: BTB/POZ and TAZ domain-containing protein 5-like [Brassica rapa]	molecular function: transcription factor activity, protein binding (GO:0000988);; biological process: biological regulation (GO:0065007);; molecular function: catalytic activity (GO:0003824);; molecular function: binding (GO:0005488);; cellular component: extracellular region (GO:0005576);; cellular component: cell (GO:0005623);; cellular component: organelle (GO:0043226);; cellular component: ce…
evm.TU.BraA01000144	0	0	0.355526	31	0.220927	14	1.03576	78	1.52672	60	0.53156	35	0.0097625	-2.08258	down	--	--	Molecular Function: N-acetyltransferase activity (GO:0008080);; Biological Process: metabolic process (GO:0008152);; Biological Process: photomorphogenesis (GO:0009640);; Biological Process: response to ethylene (GO:0009723);; Biological Process: auxin-activated signaling pathway (GO:0009734);; Biological Process: unidimensional cell growth (GO:0009826);;	--	--	--	--	Acetyltransferase (GNAT) family;; Acetyltransferase (GNAT) domain;; FR47-like protein;; Acetyltransferase (GNAT) domain;; Acetyltransferase (GNAT) domain;; ESCO1/2 acetyl-transferase	Probable N-acetyltransferase HLS1 GN=F19F18.70 OS=Arabidopsis thaliana (Mouse-ear cress) PE=1 SV=1	R	General function prediction only	BnaA01g00370D [Brassica napus]	molecular function: catalytic activity (GO:0003824);; biological process: metabolic process (GO:0008152);; biological process: multicellular organismal process (GO:0032501);; biological process: developmental process (GO:0032502);; biological process: single-organism process (GO:0044699);; biological process: response to stimulus (GO:0050896);; biological process: cellular process (GO:0009987);; …
evm.TU.BraA01000149	1.13	44	2.05552	103	0.578649	21	5.02139	216	6.00306	224	4.75269	179	0.00306132	-2.0379	down	--	--	Molecular Function: peroxidase activity (GO:0004601);; Molecular Function: protein binding (GO:0005515);; Cellular Component: extracellular region (GO:0005576);; Cellular Component: cytoplasm (GO:0005737);; Biological Process: response to oxidative stress (GO:0006979);; Biological Process: response to salt stress (GO:0009651);; Molecular Function: heme binding (GO:0020037);; Molecular Function: m…	K00430|0|brp:103859221|K00430 peroxidase [EC:1.11.1.7] | (RefSeq) peroxidase 50	Phenylpropanoid biosynthesis (ko00940)	--	--	Peroxidase	Peroxidase 50 (Precursor) OS=Arabidopsis thaliana (Mouse-ear cress) PE=1 SV=1	G	Carbohydrate transport and metabolism	PREDICTED: peroxidase 50 [Brassica rapa]	molecular function: catalytic activity (GO:0003824);; molecular function: antioxidant activity (GO:0016209);; biological process: metabolic process (GO:0008152);; biological process: cellular process (GO:0009987);; biological process: single-organism process (GO:0044699);; biological process: response to stimulus (GO:0050896);; biological process: detoxification (GO:0098754);; molecular function:…
evm.TU.BraA01000150	70.3488	4420	56.0795	4537	44.116	2589	27.0471	1890	17.1536	1041	13.7931	845	6.62596e-05	1.59063	up	--	--	Molecular Function: RNA binding (GO:0003723);; Molecular Function: ribonuclease III activity (GO:0004525);; Cellular Component: chloroplast (GO:0009507);; Biological Process: thylakoid membrane organization (GO:0010027);; Biological Process: production of ta-siRNAs involved in RNA interference (GO:0010267);; Biological Process: rRNA catabolic process (GO:0016075);; Biological Process: isopentenyl…	--	--	--	--	Ribonuclease-III-like;; Ribonuclease III domain	--	S	Function unknown	PREDICTED: uncharacterized protein LOC103859321 [Brassica rapa]	molecular function: binding (GO:0005488);; molecular function: catalytic activity (GO:0003824);; biological process: metabolic process (GO:0008152);; biological process: cellular process (GO:0009987);; cellular component: cell (GO:0005623);; cellular component: organelle (GO:0043226);; cellular component: cell part (GO:0044464);; biological process: single-organism process (GO:0044699);; biologic…
evm.TU.BraA01000154	16.4069	347	21.7999	593	11.4466	226	0.555564	14	1.4675	30	0.805426	17	2.33294e-12	4.14756	up	--	--	--	--	--	--	--	--	--	--	--	PREDICTED: lysine-rich arabinogalactan protein 18 [Brassica rapa]	--
evm.TU.BraA01000164	0	0	0	0	0	0	1.64777	110	1.55547	89	1.9501	112	2.0178e-14	#NAME?	down	[Q]	Secondary metabolites biosynthesis, transport and catabolism	Molecular Function: monooxygenase activity (GO:0004497);; Molecular Function: iron ion binding (GO:0005506);; Cellular Component: extracellular region (GO:0005576);; Molecular Function: electron carrier activity (GO:0009055);; Molecular Function: oxidoreductase activity, acting on paired donors, with incorporation or reduction of molecular oxygen (GO:0016705);; Molecular Function: oxygen binding …	K00517|0|brp:103860817|K00517 [EC:1.14.-.-] | (RefSeq) cytochrome P450 81F3	Limonene and pinene degradation (ko00903);; Stilbenoid, diarylheptanoid and gingerol biosynthesis (ko00945)	--	--	Cytochrome P450	Cytochrome P450 81F1 GN=F6G17.80 OS=Arabidopsis thaliana (Mouse-ear cress) PE=2 SV=2	Q	Secondary metabolites biosynthesis, transport and catabolism	PREDICTED: cytochrome P450 81F1 [Brassica rapa]	molecular function: catalytic activity (GO:0003824);; biological process: metabolic process (GO:0008152);; biological process: single-organism process (GO:0044699);; molecular function: binding (GO:0005488);; cellular component: extracellular region (GO:0005576);; molecular function: electron carrier activity (GO:0009055);; biological process: cellular process (GO:0009987)
evm.TU.BraA01000171	248.339	5298	171.69	4646	157.061	3203	46.7254	1129	54.1974	1157	34.5738	754	1.30884e-06	2.09296	up	--	--	Cellular Component: nucleus (GO:0005634);; Biological Process: embryo development ending in seed dormancy (GO:0009793);;	--	--	--	--	--	--	S	Function unknown	PREDICTED: uncharacterized protein LOC103861189 [Brassica rapa]	cellular component: cell (GO:0005623);; cellular component: organelle (GO:0043226);; cellular component: cell part (GO:0044464);; biological process: reproduction (GO:0000003);; biological process: reproductive process (GO:0022414);; biological process: multicellular organismal process (GO:0032501);; biological process: developmental process (GO:0032502);; biological process: single-organism proc…
evm.TU.BraA01000199	2.67697	268	3.55694	458	4.15667	388	1.26449	141	0.645314	63	0.757862	74	0.000331803	1.97497	up	[E]	Amino acid transport and metabolism	Molecular Function: catalytic activity (GO:0003824);; Cellular Component: plasma membrane (GO:0005886);; Biological Process: metabolic process (GO:0008152);; Molecular Function: pyridoxal phosphate binding (GO:0030170);;	--	--	--	--	--	Molybdenum cofactor sulfurase {ECO:0000255|HAMAP-Rule:MF_03050} GN=F19K19.13 OS=Arabidopsis thaliana (Mouse-ear cress) PE=1 SV=1	H	Coenzyme transport and metabolism	PREDICTED: uncharacterized protein LOC103863824 [Brassica rapa]	molecular function: catalytic activity (GO:0003824);; cellular component: cell (GO:0005623);; cellular component: membrane (GO:0016020);; cellular component: cell part (GO:0044464);; biological process: metabolic process (GO:0008152);; molecular function: binding (GO:0005488)
evm.TU.BraA01000206	2.88829	116	6.35039	372	6.25957	245	39.9824	1935	45.2832	1851	43.9366	1950	3.0608e-18	-3.06995	down	--	--	Molecular Function: DNA binding (GO:0003677);; Molecular Function: transcription factor activity, sequence-specific DNA binding (GO:0003700);; Cellular Component: nucleus (GO:0005634);; Biological Process: regulation of transcription, DNA-templated (GO:0006355);;	--	--	--	--	Myb-like DNA-binding domain	Two-component response regulator ARR18 GN=ARR18 OS=Arabidopsis thaliana (Mouse-ear cress) PE=2 SV=2	K	Transcription	PREDICTED: protein PHR1-LIKE 1 [Brassica rapa]	molecular function: binding (GO:0005488);; molecular function: nucleic acid binding transcription factor activity (GO:0001071);; biological process: biological regulation (GO:0065007);; cellular component: cell (GO:0005623);; cellular component: organelle (GO:0043226);; cellular component: cell part (GO:0044464)
evm.TU.BraA01000210	3.83517	80	6.17556	165	2.27086	44	0.585107	14	0.774876	16	0.085939	2	0.000443166	3.10749	up	--	--	--	--	--	--	--	Domain of unknown function (DUF4228)	--	S	Function unknown	PREDICTED: uncharacterized protein LOC103864993 [Brassica rapa]	--
evm.TU.BraA01000222	0.938023	50	1.20092	82	0.860281	43	0.121174	8	0.302766	16	0.164054	9	0.0021258	2.3229	up	[K]	Transcription	Molecular Function: transcription regulatory region sequence-specific DNA binding (GO:0000976);; Molecular Function: transcription factor activity, sequence-specific DNA binding (GO:0003700);; Cellular Component: nucleus (GO:0005634);; Biological Process: regulation of transcription, DNA-templated (GO:0006355);; Biological Process: response to auxin (GO:0009733);;	K09338|3.52005e-108|brp:103866178|K09338 homeobox-leucine zipper protein | (RefSeq) homeobox-leucine zipper protein ATHB-40	--	[R]	General function prediction only	Homeobox domain	Homeobox-leucine zipper protein ATHB-40 GN=ATHB-40 OS=Arabidopsis thaliana (Mouse-ear cress) PE=2 SV=3	R	General function prediction only	BnaA01g01090D [Brassica napus]	molecular function: binding (GO:0005488);; molecular function: nucleic acid binding transcription factor activity (GO:0001071);; biological process: biological regulation (GO:0065007);; cellular component: cell (GO:0005623);; cellular component: organelle (GO:0043226);; cellular component: cell part (GO:0044464);; biological process: response to stimulus (GO:0050896)
evm.TU.BraA01000225	3.62492	209	11.5741	858	7.41829	399	28.9715	1854	50.8451	2825	28.8783	1618	3.5147e-06	-2.22661	down	--	--	Molecular Function: transcription factor activity, sequence-specific DNA binding (GO:0003700);; Molecular Function: protein binding (GO:0005515);; Cellular Component: nucleus (GO:0005634);; Biological Process: regulation of transcription, DNA-templated (GO:0006355);; Biological Process: cell differentiation (GO:0030154);; Biological Process: regulation of shoot system development (GO:0048831);;	--	--	--	--	GRAS domain family	Scarecrow-like protein 15 GN=SCL15 OS=Arabidopsis thaliana (Mouse-ear cress) PE=2 SV=3	U	Intracellular trafficking, secretion, and vesicular transport	PREDICTED: scarecrow-like protein 15 [Brassica rapa]	molecular function: nucleic acid binding transcription factor activity (GO:0001071);; biological process: biological regulation (GO:0065007);; molecular function: binding (GO:0005488);; cellular component: cell (GO:0005623);; cellular component: organelle (GO:0043226);; cellular component: cell part (GO:0044464);; biological process: cellular process (GO:0009987);; biological process: development…
evm.TU.BraA01000230	21.2015	728	21.2371	938	18.0163	578	0	0	0	0	0	0	1.495e-45	Inf	up	--	--	Molecular Function: transporter activity (GO:0005215);; Cellular Component: Golgi apparatus (GO:0005794);; Biological Process: transport (GO:0006810);; Biological Process: response to wounding (GO:0009611);; Biological Process: coumarin biosynthetic process (GO:0009805);;	--	--	--	--	CRAL/TRIO domain;; CRAL/TRIO, N-terminal domain	Phosphatidylinositol/phosphatidylcholine transfer protein SFH11 GN=SFH11 OS=Arabidopsis thaliana (Mouse-ear cress) PE=3 SV=1	I	Lipid transport and metabolism	PREDICTED: random slug protein 5-like [Brassica rapa]	molecular function: transporter activity (GO:0005215);; cellular component: cell (GO:0005623);; cellular component: organelle (GO:0043226);; cellular component: cell part (GO:0044464);; biological process: localization (GO:0051179);; biological process: response to stimulus (GO:0050896);; biological process: metabolic process (GO:0008152);; biological process: cellular process (GO:0009987);; biol…
evm.TU.BraA01000237	25.7016	1236	34.7814	2123	26.6671	1192	116.403	6156	94.6828	4318	86.2259	4178	1.80184e-07	-1.75815	down	[R]	General function prediction only	Biological Process: maltose metabolic process (GO:0000023);; Cellular Component: chloroplast envelope (GO:0009941);; Molecular Function: hydrolase activity (GO:0016787);; Biological Process: starch biosynthetic process (GO:0019252);; Biological Process: positive regulation of catalytic activity (GO:0043085);;	--	--	--	--	Alpha/beta hydrolase family;; Alpha/beta hydrolase family;; alpha/beta hydrolase fold	Pheophytinase, chloroplastic (Precursor) GN=MAC12.25 OS=Arabidopsis thaliana (Mouse-ear cress) PE=1 SV=1	R	General function prediction only	PREDICTED: pheophytinase, chloroplastic [Brassica rapa]	biological process: metabolic process (GO:0008152);; biological process: cellular process (GO:0009987);; biological process: single-organism process (GO:0044699);; cellular component: cell (GO:0005623);; cellular component: organelle (GO:0043226);; cellular component: organelle part (GO:0044422);; cellular component: cell part (GO:0044464);; molecular function: catalytic activity (GO:0003824);; b…
evm.TU.BraA01000251	105.314	7995	86.7064	8444	95.9297	6771	60.1249	5028	38.8735	2837	38.6976	2832	0.00408161	1.10145	up	[J]	Translation, ribosomal structure and biogenesis	Biological Process: tRNA modification (GO:0006400);; Biological Process: phosphatidylglycerol biosynthetic process (GO:0006655);; Biological Process: reciprocal meiotic recombination (GO:0007131);; Biological Process: aromatic amino acid family biosynthetic process (GO:0009073);; Cellular Component: chloroplast (GO:0009507);; Biological Process: cytokinin biosynthetic process (GO:0009691);; Biolo…	--	--	--	--	Radical SAM superfamily;; Uncharacterized protein family UPF0004;; TRAM domain	CDK5RAP1-like protein GN=At4g36390 OS=Arabidopsis thaliana (Mouse-ear cress) PE=2 SV=1	T	Signal transduction mechanisms	PREDICTED: CDK5RAP1-like protein [Brassica rapa]	biological process: metabolic process (GO:0008152);; biological process: cellular process (GO:0009987);; biological process: single-organism process (GO:0044699);; biological process: reproduction (GO:0000003);; biological process: reproductive process (GO:0022414);; cellular component: cell (GO:0005623);; cellular component: organelle (GO:0043226);; cellular component: cell part (GO:0044464);; b…
evm.TU.BraA01000256	17.7748	1150	15.0537	1243	20.3433	1227	9.21793	657	7.49334	468	2.90483	180	0.000102362	1.50532	up	[C]	Energy production and conversion	Molecular Function: 3-chloroallyl aldehyde dehydrogenase activity (GO:0004028);; Molecular Function: aldehyde dehydrogenase (NAD) activity (GO:0004029);; Molecular Function: aldehyde dehydrogenase [NAD(P)+] activity (GO:0004030);; Cellular Component: endoplasmic reticulum (GO:0005783);; Biological Process: cellular aldehyde metabolic process (GO:0006081);; Biological Process: response to mechanic…	K00128|0|brp:103869258|K00128 aldehyde dehydrogenase (NAD+) [EC:1.2.1.3] | (RefSeq) aldehyde dehydrogenase family 3 member F1	Glycolysis / Gluconeogenesis (ko00010);; Pentose and glucuronate interconversions (ko00040);; Ascorbate and aldarate metabolism (ko00053);; Fatty acid degradation (ko00071);; Valine, leucine and isoleucine degradation (ko00280);; Lysine degradation (ko00310);; Arginine and proline metabolism (ko00330);; Histidine metabolism (ko00340);; Tryptophan metabolism (ko00380);; beta-Alanine metabolism (ko…	--	--	Aldehyde dehydrogenase family	Aldehyde dehydrogenase family 3 member F1 GN=ALDH3F1 OS=Arabidopsis thaliana (Mouse-ear cress) PE=2 SV=2	C	Energy production and conversion	BnaA07g05850D [Brassica napus]	molecular function: catalytic activity (GO:0003824);; biological process: metabolic process (GO:0008152);; biological process: single-organism process (GO:0044699);; cellular component: cell (GO:0005623);; cellular component: organelle (GO:0043226);; cellular component: cell part (GO:0044464);; biological process: cellular process (GO:0009987);; biological process: response to stimulus (GO:005089…
evm.TU.BraA01000258	10.35	689	12.2261	1028	6.79812	420	24.9067	1782	27.3238	1687	40.5075	2520	0.006593	-1.61505	down	[Q]	Secondary metabolites biosynthesis, transport and catabolism	Biological Process: very long-chain fatty acid metabolic process (GO:0000038);; Molecular Function: iron ion binding (GO:0005506);; Cellular Component: endoplasmic reticulum (GO:0005783);; Biological Process: intra-Golgi vesicle-mediated transport (GO:0006891);; Biological Process: membrane fusion (GO:0006944);; Molecular Function: electron carrier activity (GO:0009055);; Biological Process: lign…	K09755|0|brp:103869607|K09755 ferulate-5-hydroxylase [EC:1.14.-.-] | (RefSeq) cytochrome P450 84A1	Phenylpropanoid biosynthesis (ko00940)	--	--	Cytochrome P450	Cytochrome P450 84A1 GN=F23E13.110 OS=Arabidopsis thaliana (Mouse-ear cress) PE=1 SV=1	Q	Secondary metabolites biosynthesis, transport and catabolism	cytochrome p450-dependent monooxygenase [Brassica napus]	biological process: metabolic process (GO:0008152);; biological process: cellular process (GO:0009987);; biological process: single-organism process (GO:0044699);; molecular function: binding (GO:0005488);; cellular component: cell (GO:0005623);; cellular component: organelle (GO:0043226);; cellular component: cell part (GO:0044464);; biological process: localization (GO:0051179);; molecular func…
evm.TU.BraA01000273	0.211735	20	1.17535	137	0.40401	34	2.56551	257	2.03409	177	2.43793	214	0.00487269	-1.96772	down	--	--	Biological Process: microtubule cytoskeleton organization (GO:0000226);; Biological Process: cytokinesis by cell plate formation (GO:0000911);; Cellular Component: nucleus (GO:0005634);; Cellular Component: cytosol (GO:0005829);; Biological Process: methylation-dependent chromatin silencing (GO:0006346);; Cellular Component: plasmodesma (GO:0009506);; Biological Process: virus induced gene silenc…	K08874|0|brp:103871184|K08874 transformation/transcription domain-associated protein | (RefSeq) transformation/transcription domain-associated protein	--	[TBLD]	Signal transduction mechanisms;; Chromatin structure and dynamics;; Replication, recombination and repair;; Cell cycle control, cell division, chromosome partitioning	Phosphatidylinositol 3- and 4-kinase;; FATC domain	--	BDLT	Chromatin structure and dynamics;; Cell cycle control, cell division, chromosome partitioning;; Replication, recombination and repair;; Signal transduction mechanisms	PREDICTED: transformation/transcription domain-associated protein [Brassica rapa]	biological process: cellular process (GO:0009987);; biological process: cellular component organization or biogenesis (GO:0071840);; biological process: single-organism process (GO:0044699);; cellular component: cell (GO:0005623);; cellular component: organelle (GO:0043226);; cellular component: cell part (GO:0044464);; biological process: metabolic process (GO:0008152);; biological process: biol…
evm.TU.BraA01000278	145.176	5151	231.177	10561	145.828	4833	60.2606	2378	69.2443	2373	62.7321	2168	2.38802e-05	1.46258	up	--	--	Cellular Component: extracellular region (GO:0005576);; Cellular Component: anchored component of membrane (GO:0031225);; Biological Process: response to other organism (GO:0051707);;	--	--	--	--	Thaumatin family	Pathogenesis-related protein 5 (Precursor) GN=At1g75040 OS=Arabidopsis thaliana (Mouse-ear cress) PE=1 SV=1	R	General function prediction only	PREDICTED: thaumatin-like protein 1b isoform X1 [Brassica rapa]	cellular component: extracellular region (GO:0005576);; cellular component: membrane (GO:0016020);; cellular component: membrane part (GO:0044425);; biological process: response to stimulus (GO:0050896);; biological process: multi-organism process (GO:0051704)
evm.TU.BraA01000282	24.9262	1748	27.1232	2449	26.088	1707	5.14245	397	4.31454	284	4.95408	340	2.53169e-13	2.47024	up	--	--	Cellular Component: integral component of plasma membrane (GO:0005887);; Biological Process: phosphatidylglycerol biosynthetic process (GO:0006655);; Biological Process: calcium ion transport (GO:0006816);; Biological Process: microtubule nucleation (GO:0007020);; Biological Process: osmosensory signaling pathway (GO:0007231);; Biological Process: mechanosensory behavior (GO:0007638);; Biological…	--	--	--	--	PLAC8 family	Protein MID1-COMPLEMENTING ACTIVITY 1 GN=MCA1 OS=Arabidopsis thaliana (Mouse-ear cress) PE=1 SV=1	R	General function prediction only	PREDICTED: protein MID1-COMPLEMENTING ACTIVITY 1 [Brassica rapa]	cellular component: cell (GO:0005623);; cellular component: membrane (GO:0016020);; cellular component: membrane part (GO:0044425);; cellular component: cell part (GO:0044464);; biological process: metabolic process (GO:0008152);; biological process: cellular process (GO:0009987);; biological process: single-organism process (GO:0044699);; biological process: localization (GO:0051179);; biologica…
evm.TU.BraA01000285	10.8147	677	9.33065	752	8.16652	478	3.44339	240	3.25189	197	4.61373	282	0.00230081	1.33115	up	--	--	Molecular Function: aspartic-type endopeptidase activity (GO:0004190);; Cellular Component: extracellular region (GO:0005576);; Biological Process: proteolysis (GO:0006508);; Cellular Component: anchored component of membrane (GO:0031225);;	--	--	--	--	Xylanase inhibitor N-terminal;; Eukaryotic aspartyl protease;; Xylanase inhibitor C-terminal	Aspartic proteinase-like protein 1 (Precursor) GN=At5g10080 OS=Arabidopsis thaliana (Mouse-ear cress) PE=1 SV=1	O	Posttranslational modification, protein turnover, chaperones	PREDICTED: aspartic proteinase-like protein 1 [Brassica rapa]	molecular function: catalytic activity (GO:0003824);; biological process: metabolic process (GO:0008152);; cellular component: extracellular region (GO:0005576);; cellular component: membrane (GO:0016020);; cellular component: membrane part (GO:0044425)
evm.TU.BraA01000294	4.05234	625	6.10504	957	2.08783	536	1.35593	245	4.95029	388	2.97526	206	0.00296974	1.27073	up	[K]	Transcription	Biological Process: RNA splicing, via endonucleolytic cleavage and ligation (GO:0000394);; Molecular Function: DNA binding (GO:0003677);; Molecular Function: DNA-directed 5'-3' RNA polymerase activity (GO:0003899);; Molecular Function: protein binding (GO:0005515);; Cellular Component: DNA-directed RNA polymerase II, core complex (GO:0005665);; Cellular Component: vacuole (GO:0005773);; Biologica…	K03006|0|brp:103873389|K03006 DNA-directed RNA polymerase II subunit RPB1 [EC:2.7.7.6] | (RefSeq) DNA-directed RNA polymerase II subunit 1	Purine metabolism (ko00230);; Pyrimidine metabolism (ko00240);; RNA polymerase (ko03020)	[K]	Transcription	RNA polymerase Rpb1, domain 1;; RNA polymerase Rpb1, domain 5;; RNA polymerase Rpb1, domain 6;; RNA polymerase Rpb1, domain 2;; RNA polymerase Rpb1, domain 7;; RNA polymerase Rpb1, domain 3;; RNA polymerase Rpb1, domain 4;; Phospholipase D C terminal;; C2 domain;; Phospholipase D Active site motif	DNA-directed RNA polymerase II subunit 1 GN=F4B14.70 OS=Arabidopsis thaliana (Mouse-ear cress) PE=1 SV=3	K	Transcription	PREDICTED: DNA-directed RNA polymerase II subunit 1-like [Brassica rapa]	biological process: metabolic process (GO:0008152);; biological process: cellular process (GO:0009987);; molecular function: binding (GO:0005488);; molecular function: catalytic activity (GO:0003824);; cellular component: cell (GO:0005623);; cellular component: membrane-enclosed lumen (GO:0031974);; cellular component: macromolecular complex (GO:0032991);; cellular component: organelle (GO:004322…
evm.TU.BraA01000295	15.2653	532	11.0834	545	10.849	359	3.11719	119	4.04093	148	2.2481	78	5.71354e-05	2.03134	up	[R]	General function prediction only	Molecular Function: nucleotide binding (GO:0000166);; Molecular Function: nucleic acid binding (GO:0003676);; Cellular Component: nucleus (GO:0005634);; Cellular Component: intracellular ribonucleoprotein complex (GO:0030529);;	K12897|1.98362e-55|brp:103873570|K12897 transformer-2 protein | (RefSeq) serine/arginine-rich splicing factor SR45a-like	Spliceosome (ko03040)	--	--	RNA recognition motif. (a.k.a. RRM, RBD, or RNP domain);; RNA recognition motif (a.k.a. RRM, RBD, or RNP domain);; RNA recognition motif. (a.k.a. RRM, RBD, or RNP domain)	Serine/arginine-rich splicing factor SR45a GN=F22G5.31 OS=Arabidopsis thaliana (Mouse-ear cress) PE=1 SV=1	A	RNA processing and modification	PREDICTED: serine/arginine-rich splicing factor SR45a-like [Brassica rapa]	molecular function: binding (GO:0005488);; cellular component: cell (GO:0005623);; cellular component: organelle (GO:0043226);; cellular component: cell part (GO:0044464);; cellular component: macromolecular complex (GO:0032991)
evm.TU.BraA01000301	27.133	1449	33.5444	2300	22.4441	1118	10.7036	640	7.80179	391	13.1926	659	2.09952e-05	1.41856	up	--	--	Cellular Component: mitochondrion (GO:0005739);;	K19476|0|brp:103874176|K19476 vacuolar protein sorting-associated protein IST1 | (RefSeq) uncharacterized LOC103874176	Endocytosis (ko04144)	[Z]	Cytoskeleton	Regulator of Vps4 activity in the MVB pathway	--	Z	Cytoskeleton	PREDICTED: uncharacterized protein LOC103874176 [Brassica rapa]	cellular component: cell (GO:0005623);; cellular component: organelle (GO:0043226);; cellular component: cell part (GO:0044464)
evm.TU.BraA01000309	0	0	0.17005	2	3.28807	23	20.6815	166	30.9497	215	7.18392	51	0.000439933	-3.92505	down	--	--	--	--	--	--	--	--	--	R	General function prediction only	PREDICTED: uncharacterized protein LOC103874892 [Brassica rapa]	--
evm.TU.BraA01000332	31.6279	530	41.5994	897	29.0164	454	7.93477	148	6.96485	113	8.09145	132	1.51885e-06	2.16458	up	--	--	Cellular Component: nucleus (GO:0005634);; Biological Process: cell wall biogenesis (GO:0042546);;	--	--	--	--	--	--	S	Function unknown	PREDICTED: uncharacterized protein LOC103828983 [Brassica rapa]	cellular component: cell (GO:0005623);; cellular component: organelle (GO:0043226);; cellular component: cell part (GO:0044464);; biological process: cellular process (GO:0009987);; biological process: cellular component organization or biogenesis (GO:0071840)
evm.TU.BraA01000351	0.065596	5	0.474469	25	0.150978	6	5.11893	300	12.3106	644	3.39073	176	0.000410102	-5.11963	down	--	--	Biological Process: amino acid transmembrane transport (GO:0003333);; Cellular Component: plasma membrane (GO:0005886);; Molecular Function: amino acid transmembrane transporter activity (GO:0015171);; Cellular Component: integral component of membrane (GO:0016021);; Biological Process: endoplasmic reticulum unfolded protein response (GO:0030968);; Biological Process: negative regulation of defen…	--	--	--	--	Transmembrane amino acid transporter protein	Lysine histidine transporter-like 7 GN=At4g35180 OS=Arabidopsis thaliana (Mouse-ear cress) PE=2 SV=2	E	Amino acid transport and metabolism	PREDICTED: lysine histidine transporter-like 7 [Brassica rapa]	biological process: single-organism process (GO:0044699);; biological process: localization (GO:0051179);; cellular component: cell (GO:0005623);; cellular component: membrane (GO:0016020);; cellular component: cell part (GO:0044464);; molecular function: transporter activity (GO:0005215);; cellular component: membrane part (GO:0044425);; biological process: cellular process (GO:0009987);; biolog…
evm.TU.BraA01000355	0	0	0	0	0.148009	9	13.7899	897	9.08525	514	13.9934	797	1.50673e-25	-7.77895	down	[P]	Inorganic ion transport and metabolism	Molecular Function: catalase activity (GO:0004096);; Molecular Function: protein binding (GO:0005515);; Cellular Component: nucleus (GO:0005634);; Cellular Component: mitochondrion (GO:0005739);; Cellular Component: peroxisome (GO:0005777);; Biological Process: starch metabolic process (GO:0005982);; Biological Process: fatty acid beta-oxidation (GO:0006635);; Biological Process: cellular respons…	K03781|0|brp:103831878|K03781 catalase [EC:1.11.1.6] | (RefSeq) catalase-2	Tryptophan metabolism (ko00380);; Glyoxylate and dicarboxylate metabolism (ko00630);; Carbon metabolism (ko01200);; Peroxisome (ko04146)	--	--	Catalase;; Catalase-related immune-responsive	Catalase-2 GN=M4E13.140 OS=Arabidopsis thaliana (Mouse-ear cress) PE=2 SV=3	P	Inorganic ion transport and metabolism	PREDICTED: catalase-2 [Brassica rapa]	molecular function: catalytic activity (GO:0003824);; molecular function: antioxidant activity (GO:0016209);; biological process: metabolic process (GO:0008152);; biological process: cellular process (GO:0009987);; biological process: single-organism process (GO:0044699);; biological process: response to stimulus (GO:0050896);; biological process: detoxification (GO:0098754);; molecular function:…
evm.TU.BraA01000356	8.46851	439	0	0	13.3381	646	45.8618	2642	59.0706	2955	29.157	1471	6.21701e-08	-2.5419	down	--	--	Biological Process: RNA splicing, via endonucleolytic cleavage and ligation (GO:0000394);; Cellular Component: plasma membrane (GO:0005886);; Biological Process: cobalt ion transport (GO:0006824);; Biological Process: methionine biosynthetic process (GO:0009086);; Biological Process: pyrimidine ribonucleotide biosynthetic process (GO:0009220);; Cellular Component: chloroplast (GO:0009507);; Biolo…	--	--	--	--	High-affinity nickel-transport protein;; Cytochrome C biogenesis protein transmembrane region	--	S	Function unknown	PREDICTED: uncharacterized protein LOC103831976 [Brassica rapa]	biological process: metabolic process (GO:0008152);; biological process: cellular process (GO:0009987);; cellular component: cell (GO:0005623);; cellular component: membrane (GO:0016020);; cellular component: cell part (GO:0044464);; biological process: localization (GO:0051179);; biological process: single-organism process (GO:0044699);; cellular component: organelle (GO:0043226);; biological pr…
evm.TU.BraA01000357	4.30007	113	5.75284	194	7.42412	182	23.5928	687	31.6839	801	17.6519	450	4.84709e-06	-2.00848	down	--	--	Cellular Component: cytoplasm (GO:0005737);;	K19042|5.20074e-151|brp:103832075|K19042 E3 ubiquitin-protein ligase BOI and related proteins [EC:2.3.2.27] | (RefSeq) probable BOI-related E3 ubiquitin-protein ligase 2	--	--	--	Zinc finger, C3HC4 type (RING finger)	Probable BOI-related E3 ubiquitin-protein ligase 3 GN=BRG3 OS=Arabidopsis thaliana (Mouse-ear cress) PE=1 SV=1	O	Posttranslational modification, protein turnover, chaperones	PREDICTED: probable BOI-related E3 ubiquitin-protein ligase 2 [Brassica rapa]	cellular component: cell (GO:0005623);; cellular component: cell part (GO:0044464)
evm.TU.BraA01000358	0	0	0	0	0	0	16.4901	333	7.83937	138	4.59196	82	6.96427e-07	#NAME?	down	--	--	Cellular Component: nucleus (GO:0005634);; Cellular Component: plasma membrane (GO:0005886);; Cellular Component: plasmodesma (GO:0009506);; Biological Process: heat acclimation (GO:0010286);; Biological Process: metal ion transport (GO:0030001);; Molecular Function: metal ion binding (GO:0046872);;	--	--	--	--	Heavy-metal-associated domain	Heavy metal-associated isoprenylated plant protein 26 (Precursor) GN=F20M13.140 OS=Arabidopsis thaliana (Mouse-ear cress) PE=1 SV=1	P	Inorganic ion transport and metabolism	PREDICTED: heavy metal-associated isoprenylated plant protein 26 [Brassica rapa]	cellular component: cell (GO:0005623);; cellular component: organelle (GO:0043226);; cellular component: cell part (GO:0044464);; cellular component: membrane (GO:0016020);; cellular component: cell junction (GO:0030054);; biological process: response to stimulus (GO:0050896);; biological process: localization (GO:0051179);; molecular function: binding (GO:0005488)
evm.TU.BraA01000365	5.38405	91	4.77448	104	3.42582	54	0.324384	7	0	0	0	0	5.2978e-09	5.22067	up	--	--	Molecular Function: actin binding (GO:0003779);; Cellular Component: cytoplasm (GO:0005737);; Biological Process: response to sucrose (GO:0009744);; Biological Process: response to fructose (GO:0009750);; Cellular Component: actin cytoskeleton (GO:0015629);; Biological Process: actin filament polymerization (GO:0030041);; Biological Process: actin filament depolymerization (GO:0030042);;	K05765|1.22423e-102|brp:103833075|K05765 cofilin | (RefSeq) actin-depolymerizing factor 9	--	[Z]	Cytoskeleton	Cofilin/tropomyosin-type actin-binding protein	Actin-depolymerizing factor 9 GN=ADF9 OS=Arabidopsis thaliana (Mouse-ear cress) PE=2 SV=2	Z	Cytoskeleton	PREDICTED: actin-depolymerizing factor 9 [Brassica rapa]	molecular function: binding (GO:0005488);; cellular component: cell (GO:0005623);; cellular component: cell part (GO:0044464);; biological process: response to stimulus (GO:0050896);; cellular component: organelle (GO:0043226);; biological process: cellular process (GO:0009987);; biological process: single-organism process (GO:0044699);; biological process: cellular component organization or biog…
evm.TU.BraA01000370	5.60954	738	4.26462	676	4.52525	534	10.9048	1471	14.7562	1706	14.9894	1080	0.000918566	-1.14524	down	[F]	Nucleotide transport and metabolism	Biological Process: response to reactive oxygen species (GO:0000302);; Molecular Function: xanthine dehydrogenase activity (GO:0004854);; Molecular Function: xanthine oxidase activity (GO:0004855);; Molecular Function: iron ion binding (GO:0005506);; Cellular Component: cytosol (GO:0005829);; Biological Process: purine nucleobase catabolic process (GO:0006145);; Molecular Function: UDP-N-acetylmu…	K00106|0|brp:103833679|K00106 xanthine dehydrogenase/oxidase [EC:1.17.1.4 1.17.3.2] | (RefSeq) xanthine dehydrogenase 1	Purine metabolism (ko00230);; Caffeine metabolism (ko00232);; Peroxisome (ko04146)	--	--	Molybdopterin-binding domain of aldehyde dehydrogenase;; FAD binding domain in molybdopterin dehydrogenase;; Aldehyde oxidase and xanthine dehydrogenase, a/b hammerhead domain;; CO dehydrogenase flavoprotein C-terminal domain;; [2Fe-2S] binding domain;; 2Fe-2S iron-sulfur cluster binding domain	Xanthine dehydrogenase 1 GN=XDH1 OS=Arabidopsis thaliana (Mouse-ear cress) PE=1 SV=1	F	Nucleotide transport and metabolism	PREDICTED: xanthine dehydrogenase 1 [Brassica rapa]	biological process: response to stimulus (GO:0050896);; molecular function: catalytic activity (GO:0003824);; biological process: metabolic process (GO:0008152);; biological process: single-organism process (GO:0044699);; molecular function: binding (GO:0005488);; cellular component: cell (GO:0005623);; cellular component: cell part (GO:0044464);; biological process: cellular process (GO:0009987)…
evm.TU.BraA01000386	9.70997	768	17.6883	1802	12.6743	937	7.28856	642	1.80121	138	3.15297	243	0.00119412	1.71464	up	[E]	Amino acid transport and metabolism	Cellular Component: nucleus (GO:0005634);; Biological Process: arginine catabolic process (GO:0006527);; Biological Process: protein targeting to membrane (GO:0006612);; Biological Process: response to oxidative stress (GO:0006979);; Biological Process: spermidine biosynthetic process (GO:0008295);; Molecular Function: arginine decarboxylase activity (GO:0008792);; Biological Process: response to…	K01583|0|aly:ARALYDRAFT_491183|K01583 arginine decarboxylase [EC:4.1.1.19] | (RefSeq) hypothetical protein	Arginine and proline metabolism (ko00330)	--	--	Pyridoxal-dependent decarboxylase, pyridoxal binding domain;; Pyridoxal-dependent decarboxylase, C-terminal sheet domain	Arginine decarboxylase 2 GN=SPE2 OS=Arabidopsis thaliana (Mouse-ear cress) PE=2 SV=1	E	Amino acid transport and metabolism	BnaA01g02450D [Brassica napus]	cellular component: cell (GO:0005623);; cellular component: organelle (GO:0043226);; cellular component: cell part (GO:0044464);; biological process: metabolic process (GO:0008152);; biological process: cellular process (GO:0009987);; biological process: single-organism process (GO:0044699);; biological process: localization (GO:0051179);; biological process: response to stimulus (GO:0050896);; m…
evm.TU.BraA01000392	85.1086	6907	106.863	11015	77.7778	5925	25.2256	2164	69.4674	5386	25.0186	1877	0.000737511	1.27643	up	[I]	Lipid transport and metabolism	Molecular Function: farnesyl-diphosphate farnesyltransferase activity (GO:0004310);; Cellular Component: endoplasmic reticulum membrane (GO:0005789);; Cellular Component: plasma membrane (GO:0005886);; Biological Process: acetyl-CoA metabolic process (GO:0006084);; Biological Process: polyamine catabolic process (GO:0006598);; Biological Process: phenylpropanoid metabolic process (GO:0009698);; C…	K00801|0|brp:103836007|K00801 farnesyl-diphosphate farnesyltransferase [EC:2.5.1.21] | (RefSeq) squalene synthase 1	Steroid biosynthesis (ko00100);; Sesquiterpenoid and triterpenoid biosynthesis (ko00909)	[I]	Lipid transport and metabolism	Squalene/phytoene synthase	Squalene synthase GN=SQS1 OS=Arabidopsis thaliana (Mouse-ear cress) PE=1 SV=1	I	Lipid transport and metabolism	PREDICTED: squalene synthase [Brassica rapa]	molecular function: catalytic activity (GO:0003824);; cellular component: cell (GO:0005623);; cellular component: membrane (GO:0016020);; cellular component: organelle (GO:0043226);; cellular component: organelle part (GO:0044422);; cellular component: membrane part (GO:0044425);; cellular component: cell part (GO:0044464);; biological process: metabolic process (GO:0008152);; biological process:…
evm.TU.BraA01000410	4.35563	89	4.91233	129	4.10394	79	0.272173	7	0.608426	12	0.73962	15	5.62968e-05	3.01379	up	--	--	Cellular Component: nucleus (GO:0005634);; Cellular Component: cytosol (GO:0005829);;	K15901|1.58264e-120|brp:103838263|K15901 EKC/KEOPS complex subunit CGI121/TPRKB | (RefSeq) EKC/KEOPS complex subunit Tprkb	--	--	--	Kinase binding protein CGI-121	--	S	Function unknown	PREDICTED: EKC/KEOPS complex subunit Tprkb [Brassica rapa]	cellular component: cell (GO:0005623);; cellular component: organelle (GO:0043226);; cellular component: cell part (GO:0044464)
evm.TU.BraA01000420	220.437	3612	177.652	3748	111.403	1705	55.0098	1003	32.2307	511	26.6887	426	0.000100916	2.1925	up	--	--	Cellular Component: nucleus (GO:0005634);;	--	--	[K]	Transcription	SWIB/MDM2 domain	Zinc finger CCCH domain-containing protein 19 GN=F16F14 OS=Arabidopsis thaliana (Mouse-ear cress) PE=1 SV=3	K	Transcription	PREDICTED: protein TRI1 [Brassica rapa]	cellular component: cell (GO:0005623);; cellular component: organelle (GO:0043226);; cellular component: cell part (GO:0044464)
evm.TU.BraA01000426	17.7156	1748	19.0945	2426	18.462	1702	2.91234	320	1.96914	188	4.67174	449	4.31392e-14	2.51885	up	--	--	Biological Process: metabolic process (GO:0008152);; Molecular Function: 1,2-alpha-L-fucosidase activity (GO:0047513);; Cellular Component: apoplast (GO:0048046);;	K15923|0|brp:103839946|K15923 alpha-L-fucosidase 2 [EC:3.2.1.51] | (RefSeq) alpha-L-fucosidase 2	Other glycan degradation (ko00511)	--	--	Glycosyl hydrolase family 65, N-terminal domain	Alpha-L-fucosidase 2 (Precursor) GN=F10M10.30 OS=Arabidopsis thaliana (Mouse-ear cress) PE=1 SV=1	R	General function prediction only	PREDICTED: alpha-L-fucosidase 2 [Brassica rapa]	biological process: metabolic process (GO:0008152);; molecular function: catalytic activity (GO:0003824);; cellular component: extracellular region (GO:0005576)
evm.TU.BraA01000430	41.4603	3651	29.4665	3341	31.5661	2596	7.2501	710	4.80897	409	7.07228	607	2.97769e-12	2.43489	up	[RTKL]	General function prediction only;; Signal transduction mechanisms;; Transcription;; Replication, recombination and repair	Molecular Function: protein serine/threonine kinase activity (GO:0004674);; Molecular Function: protein tyrosine kinase activity (GO:0004713);; Molecular Function: ATP binding (GO:0005524);; Biological Process: protein phosphorylation (GO:0006468);; Biological Process: transmembrane receptor protein tyrosine kinase signaling pathway (GO:0007169);; Cellular Component: integral component of membran…	--	--	--	--	Protein kinase domain;; Protein tyrosine kinase;; Leucine Rich Repeat;; Leucine rich repeat N-terminal domain;; Leucine rich repeat;; Leucine Rich repeats (2 copies)	Receptor protein kinase-like protein At4g34220 (Precursor) GN=At4g34220 OS=Arabidopsis thaliana (Mouse-ear cress) PE=2 SV=1	T	Signal transduction mechanisms	PREDICTED: receptor protein kinase-like protein At4g34220 [Brassica rapa]	molecular function: catalytic activity (GO:0003824);; biological process: metabolic process (GO:0008152);; biological process: cellular process (GO:0009987);; molecular function: binding (GO:0005488);; biological process: signaling (GO:0023052);; biological process: single-organism process (GO:0044699);; biological process: response to stimulus (GO:0050896);; biological process: biological regula…
evm.TU.BraA01000432	2.20683	156	3.99986	363	1.73905	115	0.499956	40	0.089467	7	0.761933	53	0.00081691	2.4745	up	[HE]	Coenzyme transport and metabolism;; Amino acid transport and metabolism	Molecular Function: phosphoglycerate dehydrogenase activity (GO:0004617);; Molecular Function: ATP binding (GO:0005524);; Cellular Component: mitochondrion (GO:0005739);; Cellular Component: cytosol (GO:0005829);; Biological Process: L-serine biosynthetic process (GO:0006564);; Biological Process: megagametogenesis (GO:0009561);; Cellular Component: chloroplast stroma (GO:0009570);; Cellular Comp…	K00058|0|brp:103840754|K00058 D-3-phosphoglycerate dehydrogenase [EC:1.1.1.95] | (RefSeq) D-3-phosphoglycerate dehydrogenase 1, chloroplastic	Glycine, serine and threonine metabolism (ko00260);; Carbon metabolism (ko01200);; Biosynthesis of amino acids (ko01230)	--	--	D-isomer specific 2-hydroxyacid dehydrogenase, NAD binding domain;; D-isomer specific 2-hydroxyacid dehydrogenase, catalytic domain;; ACT domain;; S-adenosyl-L-homocysteine hydrolase, NAD binding domain;; Acetohydroxy acid isomeroreductase, catalytic domain	D-3-phosphoglycerate dehydrogenase 1, chloroplastic (Precursor) GN=F10M10.7 OS=Arabidopsis thaliana (Mouse-ear cress) PE=1 SV=1	E	Amino acid transport and metabolism	embryo sac development arrest 9 [Brassica napus]	molecular function: catalytic activity (GO:0003824);; biological process: metabolic process (GO:0008152);; biological process: single-organism process (GO:0044699);; molecular function: binding (GO:0005488);; cellular component: cell (GO:0005623);; cellular component: organelle (GO:0043226);; cellular component: cell part (GO:0044464);; biological process: cellular process (GO:0009987);; biologic…
evm.TU.BraA01000451	0.87149	72	0.636597	68	0.892979	69	0.456008	42	0.010418	1	0.035397	3	0.00558103	2.27596	up	--	--	Molecular Function: structural constituent of cell wall (GO:0005199);; Cellular Component: nucleus (GO:0005634);;	--	--	--	--	Leucine rich repeat;; Leucine Rich Repeat;; Leucine Rich repeats (2 copies)	Pollen-specific leucine-rich repeat extensin-like protein 4 (Precursor) GN=PEX4 OS=Arabidopsis thaliana (Mouse-ear cress) PE=2 SV=1	R	General function prediction only	PREDICTED: pollen-specific leucine-rich repeat extensin-like protein 4 [Brassica rapa]	molecular function: structural molecule activity (GO:0005198);; cellular component: cell (GO:0005623);; cellular component: organelle (GO:0043226);; cellular component: cell part (GO:0044464)
evm.TU.BraA01000452	26.2813	205	20.4904	206	21.164	154	1.74068	16	2.12748	16	3.71308	29	4.62388e-06	3.12358	up	--	--	Cellular Component: mitochondrion (GO:0005739);;	--	--	--	--	--	--	S	Function unknown	PREDICTED: uncharacterized protein LOC103843199 [Brassica rapa]	cellular component: cell (GO:0005623);; cellular component: organelle (GO:0043226);; cellular component: cell part (GO:0044464)
evm.TU.BraA01000463	6.80179	355	9.40722	631	9.66644	482	15.9856	917	25.3555	1240	20.9719	1068	0.0016089	-1.20652	down	--	--	Molecular Function: magnesium ion binding (GO:0000287);; Molecular Function: ATP binding (GO:0005524);; Cellular Component: extracellular region (GO:0005576);; Cellular Component: intracellular (GO:0005622);; Biological Process: phosphorylation (GO:0016310);; Biological Process: inositol trisphosphate metabolic process (GO:0032957);; Molecular Function: inositol tetrakisphosphate 1-kinase activit…	K00913|0|brp:103844358|K00913 inositol-1,3,4-trisphosphate 5/6-kinase / inositol-tetrakisphosphate 1-kinase [EC:2.7.1.159 2.7.1.134] | (RefSeq) inositol-tetrakisphosphate 1-kinase 2	Inositol phosphate metabolism (ko00562);; Phosphatidylinositol signaling system (ko04070)	--	--	Inositol 1, 3, 4-trisphosphate 5/6-kinase	Inositol-tetrakisphosphate 1-kinase 3 GN=ITPK3 OS=Arabidopsis thaliana (Mouse-ear cress) PE=2 SV=3	T	Signal transduction mechanisms	BnaAnng34680D [Brassica napus]	molecular function: binding (GO:0005488);; cellular component: extracellular region (GO:0005576);; cellular component: cell (GO:0005623);; cellular component: cell part (GO:0044464);; biological process: metabolic process (GO:0008152);; biological process: cellular process (GO:0009987);; biological process: single-organism process (GO:0044699);; molecular function: catalytic activity (GO:0003824)
evm.TU.BraA01000471	37.7129	2377	33.7786	2959	38.8919	2474	101.207	7598	110.587	7115	130.765	8795	3.85087e-06	-1.64892	down	[R]	General function prediction only	Cellular Component: plasma membrane (GO:0005886);; Molecular Function: adenyl nucleotide binding (GO:0030554);;	K16302|0|brp:103845161|K16302 metal transporter CNNM | (RefSeq) DUF21 domain-containing protein At4g33700	--	--	--	Domain of unknown function DUF21;; CBS domain	DUF21 domain-containing protein At4g33700 GN=CBSDUF6 OS=Arabidopsis thaliana (Mouse-ear cress) PE=1 SV=1	S	Function unknown	PREDICTED: DUF21 domain-containing protein At4g33700 [Brassica rapa]	cellular component: cell (GO:0005623);; cellular component: membrane (GO:0016020);; cellular component: cell part (GO:0044464);; molecular function: binding (GO:0005488)
evm.TU.BraA01000474	10.3404	102	8.73119	110	17.5339	161	90.665	987	53.3117	504	86.9407	829	3.50077e-06	-2.63864	down	--	--	--	--	--	--	--	--	--	S	Function unknown	PREDICTED: uncharacterized protein LOC103845257 [Brassica rapa]	--
evm.TU.BraA01000477	79.9574	905	53.7471	784	63.2715	669	33.0856	417	26.2707	288	27.0797	299	0.00432988	1.21503	up	--	--	Cellular Component: cytoplasm (GO:0005737);; Biological Process: Golgi organization (GO:0007030);; Biological Process: vacuole organization (GO:0007033);;	--	--	--	--	Costars	Costars family protein ST45-2 OS=Thellungiella halophila (Salt cress) PE=3 SV=1	S	Function unknown	PREDICTED: costars family protein ST45-2 [Brassica rapa]	cellular component: cell (GO:0005623);; cellular component: cell part (GO:0044464);; biological process: cellular process (GO:0009987);; biological process: cellular component organization or biogenesis (GO:0071840)
evm.TU.BraA01000481	7.07971	369	2.91205	224	7.00998	272	22.1281	1217	31.9478	1563	24.0294	1241	2.83063e-10	-2.212	down	[R]	General function prediction only	Molecular Function: carbonate dehydratase activity (GO:0004089);; Molecular Function: zinc ion binding (GO:0008270);; Cellular Component: chloroplast (GO:0009507);; Biological Process: carbon utilization (GO:0015976);; Biological Process: methylglyoxal catabolic process to D-lactate via S-lactoyl-glutathione (GO:0019243);;	K01673|0|brp:103845958|K01673 carbonic anhydrase [EC:4.2.1.1] | (RefSeq) beta carbonic anhydrase 5, chloroplastic	Nitrogen metabolism (ko00910)	--	--	Carbonic anhydrase;; Metallo-beta-lactamase superfamily	Beta carbonic anhydrase 5, chloroplastic (Precursor) GN=BCA5 OS=Arabidopsis thaliana (Mouse-ear cress) PE=2 SV=1	P	Inorganic ion transport and metabolism	PREDICTED: beta carbonic anhydrase 5, chloroplastic-like [Brassica rapa]	molecular function: catalytic activity (GO:0003824);; molecular function: binding (GO:0005488);; cellular component: cell (GO:0005623);; cellular component: organelle (GO:0043226);; cellular component: cell part (GO:0044464);; biological process: single-organism process (GO:0044699);; biological process: metabolic process (GO:0008152);; biological process: cellular process (GO:0009987)
evm.TU.BraA01000492	53.028	3192	40.7454	3158	42.3445	2381	22.1496	1483	18.2491	1062	13.9774	820	6.49689e-05	1.36176	up	--	--	Cellular Component: chloroplast (GO:0009507);; Biological Process: photosystem II assembly (GO:0010207);;	--	--	--	--	Protein of unknown function (DUF3727)	--	S	Function unknown	PREDICTED: uncharacterized protein LOC103846741 [Brassica rapa]	cellular component: cell (GO:0005623);; cellular component: organelle (GO:0043226);; cellular component: cell part (GO:0044464);; biological process: cellular process (GO:0009987);; biological process: cellular component organization or biogenesis (GO:0071840)
evm.TU.BraA01000508	20.5375	1112	21.0544	1467	9.66778	489	2.20414	133	3.91143	205	3.16459	167	6.51402e-05	2.49252	up	[R]	General function prediction only	Molecular Function: signal transducer activity (GO:0004871);; Molecular Function: protein binding (GO:0005515);; Cellular Component: cytoplasm (GO:0005737);; Cellular Component: heterotrimeric G-protein complex (GO:0005834);; Biological Process: signal transduction (GO:0007165);; Cellular Component: mitotic checkpoint complex (GO:0033597);;	K03363|0|brp:103848411|K03363 cell division cycle 20, cofactor of APC complex | (RefSeq) cell division cycle 20.1, cofactor of APC complex-like	Ubiquitin mediated proteolysis (ko04120)	[DO]	Cell cycle control, cell division, chromosome partitioning;; Posttranslational modification, protein turnover, chaperones	WD domain, G-beta repeat	Cell division cycle 20.1, cofactor of APC complex GN=F17M5.30 OS=Arabidopsis thaliana (Mouse-ear cress) PE=1 SV=1	D	Cell cycle control, cell division, chromosome partitioning	PREDICTED: cell division cycle 20.1, cofactor of APC complex-like [Brassica rapa]	molecular function: signal transducer activity (GO:0004871);; molecular function: binding (GO:0005488);; cellular component: cell (GO:0005623);; cellular component: cell part (GO:0044464);; cellular component: membrane (GO:0016020);; cellular component: macromolecular complex (GO:0032991);; cellular component: membrane part (GO:0044425);; biological process: cellular process (GO:0009987);; biolog…
evm.TU.BraA01000516	26.5356	1018	21.1256	1030	23.7116	855	9.43158	402	11.1132	405	7.69432	292	0.000483979	1.38116	up	[R]	General function prediction only	Molecular Function: catalytic activity (GO:0003824);; Biological Process: metabolic process (GO:0008152);;	--	--	--	--	Alpha/beta hydrolase family;; alpha/beta hydrolase fold;; Alpha/beta hydrolase family	--	R	General function prediction only	PREDICTED: uncharacterized protein LOC103849450 [Brassica rapa]	molecular function: catalytic activity (GO:0003824);; biological process: metabolic process (GO:0008152)
evm.TU.BraA01000530	13.2524	1377	15.3209	2036	12.1979	1181	29.6433	3424	33.2054	3335	34.3257	3445	0.00035465	-1.23315	down	[E]	Amino acid transport and metabolism	Molecular Function: aminopeptidase activity (GO:0004177);; Cellular Component: nucleus (GO:0005634);; Cellular Component: cytosol (GO:0005829);; Cellular Component: plasma membrane (GO:0005886);; Biological Process: gluconeogenesis (GO:0006094);; Biological Process: cytoskeleton organization (GO:0007010);; Molecular Function: metallopeptidase activity (GO:0008237);; Molecular Function: zinc ion b…	K08776|0|brp:103850079|K08776 puromycin-sensitive aminopeptidase [EC:3.4.11.-] | (RefSeq) aminopeptidase M1	--	[EO]	Amino acid transport and metabolism;; Posttranslational modification, protein turnover, chaperones	Peptidase family M1;; ERAP1-like C-terminal domain;; Peptidase MA superfamily	Aminopeptidase M1 GN=APM1 OS=Arabidopsis thaliana (Mouse-ear cress) PE=1 SV=1	EO	Amino acid transport and metabolism;; Posttranslational modification, protein turnover, chaperones	PREDICTED: aminopeptidase M1 [Brassica rapa]	molecular function: catalytic activity (GO:0003824);; biological process: metabolic process (GO:0008152);; cellular component: cell (GO:0005623);; cellular component: organelle (GO:0043226);; cellular component: cell part (GO:0044464);; cellular component: membrane (GO:0016020);; biological process: single-organism process (GO:0044699);; biological process: cellular process (GO:0009987);; biologi…
evm.TU.BraA01000535	23.1667	1306	18.7935	1364	14.2193	749	10.1812	638	6.33517	345	10.0642	553	0.0050991	1.08745	up	[MG]	Cell wall/membrane/envelope biogenesis;; Carbohydrate transport and metabolism	Molecular Function: nucleotide binding (GO:0000166);; Molecular Function: sulfotransferase activity (GO:0008146);; Molecular Function: zinc ion binding (GO:0008270);; Cellular Component: chloroplast (GO:0009507);; Biological Process: cellular response to phosphate starvation (GO:0016036);; Biological Process: galactolipid biosynthetic process (GO:0019375);; Biological Process: sulfolipid biosynth…	K06118|0|brp:103850131|K06118 UDP-sulfoquinovose synthase [EC:3.13.1.1] | (RefSeq) UDP-sulfoquinovose synthase, chloroplastic	Amino sugar and nucleotide sugar metabolism (ko00520);; Glycerolipid metabolism (ko00561)	--	--	NAD dependent epimerase/dehydratase family	UDP-sulfoquinovose synthase, chloroplastic (Precursor) GN=SQD1 OS=Arabidopsis thaliana (Mouse-ear cress) PE=1 SV=1	M	Cell wall/membrane/envelope biogenesis	PREDICTED: UDP-sulfoquinovose synthase, chloroplastic [Brassica rapa]	molecular function: binding (GO:0005488);; molecular function: catalytic activity (GO:0003824);; cellular component: cell (GO:0005623);; cellular component: organelle (GO:0043226);; cellular component: cell part (GO:0044464);; biological process: cellular process (GO:0009987);; biological process: response to stimulus (GO:0050896);; biological process: metabolic process (GO:0008152);; biological …
evm.TU.BraA01000552	0.973809	19	1.25958	32	1.1126	21	8.13499	175	5.99254	112	5.53792	105	0.000595446	-2.49717	down	--	--	Cellular Component: nucleus (GO:0005634);;	--	--	--	--	Polyketide cyclase / dehydrase and lipid transport	Lachrymatory-factor synthase (Precursor) GN=LFS OS=Allium cepa (Onion) PE=1 SV=1	S	Function unknown	PREDICTED: lachrymatory-factor synthase-like [Brassica rapa]	cellular component: cell (GO:0005623);; cellular component: organelle (GO:0043226);; cellular component: cell part (GO:0044464)
evm.TU.BraA01000559	5.00695	173	6.8361	304	2.20331	72	0	0	0.057321	2	0	0	1.99177e-09	8.0215	up	[RTKL]	General function prediction only;; Signal transduction mechanisms;; Transcription;; Replication, recombination and repair	Biological Process: mitotic cell cycle (GO:0000278);; Molecular Function: ATP binding (GO:0005524);; Cellular Component: nucleolus (GO:0005730);; Cellular Component: spindle (GO:0005819);; Cellular Component: microtubule (GO:0005874);; Biological Process: chromatin silencing (GO:0006342);; Cellular Component: cell plate (GO:0009504);; Molecular Function: histone kinase activity (H3-S10 specific) …	K08850|0|brp:103850407|K08850 aurora kinase, other [EC:2.7.11.1] | (RefSeq) serine/threonine-protein kinase Aurora-1	--	[D]	Cell cycle control, cell division, chromosome partitioning	Protein kinase domain;; Protein tyrosine kinase	Serine/threonine-protein kinase Aurora-1 GN=AUR1 OS=Arabidopsis thaliana (Mouse-ear cress) PE=1 SV=1	D	Cell cycle control, cell division, chromosome partitioning	PREDICTED: serine/threonine-protein kinase Aurora-1 [Brassica rapa]	biological process: cellular process (GO:0009987);; biological process: single-organism process (GO:0044699);; molecular function: binding (GO:0005488);; cellular component: cell (GO:0005623);; cellular component: organelle (GO:0043226);; cellular component: organelle part (GO:0044422);; cellular component: cell part (GO:0044464);; cellular component: supramolecular complex (GO:0099080);; biologi…
evm.TU.BraA01000564	4.82042	209	3.46829	218	1.96055	79	1.04391	40	0.780878	24	1.21672	35	0.00148874	2.26765	up	--	--	Biological Process: signal transduction (GO:0007165);; Molecular Function: phosphatidylinositol binding (GO:0035091);;	--	--	--	--	Auxin canalisation;; Plant pleckstrin homology-like region	--	R	General function prediction only	PREDICTED: uncharacterized protein LOC103850444 isoform X1 [Brassica rapa]	biological process: cellular process (GO:0009987);; biological process: biological regulation (GO:0065007);; molecular function: binding (GO:0005488)
evm.TU.BraA01000594	20.2535	1075	23.4691	1583	24.4894	1204	40.6566	2432	43.8009	2437	45.243	2525	0.00404446	-1.00077	down	--	--	Cellular Component: nucleus (GO:0005634);; Cellular Component: plasma membrane (GO:0005886);; Molecular Function: zinc ion binding (GO:0008270);;	--	--	[O]	Posttranslational modification, protein turnover, chaperones	Ring finger domain;; RING-H2 zinc finger;; Zinc finger, C3HC4 type (RING finger);; Zinc finger, C3HC4 type (RING finger);; Zinc finger, C3HC4 type (RING finger)	E3 ubiquitin-protein ligase At4g11680 GN=At4g11680 OS=Arabidopsis thaliana (Mouse-ear cress) PE=2 SV=1	O	Posttranslational modification, protein turnover, chaperones	PREDICTED: E3 ubiquitin-protein ligase At1g63170 [Brassica rapa]	cellular component: cell (GO:0005623);; cellular component: organelle (GO:0043226);; cellular component: cell part (GO:0044464);; cellular component: membrane (GO:0016020);; molecular function: binding (GO:0005488)
evm.TU.BraA01000607	11.5343	494	10.4721	577	9.31762	373	0.298868	15	0.097766	5	0.454262	19	1.48259e-18	5.11254	up	--	--	Cellular Component: extracellular region (GO:0005576);; Cellular Component: plant-type cell wall (GO:0009505);;	--	--	--	--	Protein of unknown function (DUF642)	--	R	General function prediction only	PREDICTED: uncharacterized protein LOC103850912 [Brassica rapa]	cellular component: extracellular region (GO:0005576);; cellular component: cell (GO:0005623);; cellular component: cell part (GO:0044464)
evm.TU.BraA01000616	19.058	441	18.3515	534	17.8816	424	95.1964	2443	66.086	1409	87.6763	1877	1.25442e-07	-2.07596	down	--	--	Biological Process: leaf morphogenesis (GO:0009965);; Biological Process: cell differentiation (GO:0030154);; Biological Process: positive regulation of transcription, DNA-templated (GO:0045893);;	--	--	--	--	Tetratricopeptide repeat;; TPR repeat;; Tetratricopeptide repeat	--	S	Function unknown	PREDICTED: uncharacterized protein LOC103851057 [Brassica rapa]	biological process: developmental process (GO:0032502);; biological process: cellular process (GO:0009987);; biological process: single-organism process (GO:0044699);; biological process: biological regulation (GO:0065007)
evm.TU.BraA01000618	0	0	0.031625	6	0.112141	13	0.549113	76	0.453429	55	0.512747	62	1.77358e-05	-3.32328	down	[RTKL]	General function prediction only;; Signal transduction mechanisms;; Transcription;; Replication, recombination and repair	Molecular Function: protein serine/threonine kinase activity (GO:0004674);; Molecular Function: ATP binding (GO:0005524);; Cellular Component: plasma membrane (GO:0005886);; Molecular Function: carbohydrate binding (GO:0030246);; Molecular Function: ubiquitin protein ligase binding (GO:0031625);; Biological Process: protein autophosphorylation (GO:0046777);;	--	--	[T]	Signal transduction mechanisms	Protein kinase domain;; Protein tyrosine kinase;; D-mannose binding lectin	G-type lectin S-receptor-like serine/threonine-protein kinase SD2-5 (Precursor) GN=SD25 OS=Arabidopsis thaliana (Mouse-ear cress) PE=1 SV=1	T	Signal transduction mechanisms	PREDICTED: G-type lectin S-receptor-like serine/threonine-protein kinase SD2-5 [Brassica rapa]	molecular function: catalytic activity (GO:0003824);; biological process: metabolic process (GO:0008152);; biological process: cellular process (GO:0009987);; molecular function: binding (GO:0005488);; cellular component: cell (GO:0005623);; cellular component: membrane (GO:0016020);; cellular component: cell part (GO:0044464)
evm.TU.BraA01000624	6.27517	276	7.53832	437	7.49233	318	1.13404	69	1.22381	64	0.459501	28	4.25187e-06	2.66044	up	--	--	Molecular Function: transcription factor activity, sequence-specific DNA binding (GO:0003700);; Cellular Component: nucleus (GO:0005634);; Biological Process: response to auxin (GO:0009733);; Biological Process: response to red light (GO:0010114);; Biological Process: response to far red light (GO:0010218);; Biological Process: response to cyclopentenone (GO:0010583);;	K14484|7.07035e-143|brp:103851160|K14484 auxin-responsive protein IAA | (RefSeq) auxin-responsive protein IAA29	Plant hormone signal transduction (ko04075)	--	--	AUX/IAA family	Auxin-responsive protein IAA29 GN=IAA29 OS=Arabidopsis thaliana (Mouse-ear cress) PE=2 SV=2	K	Transcription	PREDICTED: auxin-responsive protein IAA29 isoform X1 [Brassica rapa]	molecular function: nucleic acid binding transcription factor activity (GO:0001071);; biological process: biological regulation (GO:0065007);; cellular component: cell (GO:0005623);; cellular component: organelle (GO:0043226);; cellular component: cell part (GO:0044464);; biological process: response to stimulus (GO:0050896)
evm.TU.BraA01000644	2.7394	61	3.9496	192	2.60085	93	10.0921	461	12.7937	467	6.5916	289	0.000379043	-1.91387	down	--	--	Cellular Component: mitochondrion (GO:0005739);; Cellular Component: vacuole (GO:0005773);; Biological Process: toxin catabolic process (GO:0009407);; Biological Process: response to cyclopentenone (GO:0010583);;	--	--	--	--	--	--	DO	Cell cycle control, cell division, chromosome partitioning;; Posttranslational modification, protein turnover, chaperones	BnaC01g06380D [Brassica napus]	cellular component: cell (GO:0005623);; cellular component: organelle (GO:0043226);; cellular component: cell part (GO:0044464);; biological process: metabolic process (GO:0008152);; biological process: cellular process (GO:0009987);; biological process: single-organism process (GO:0044699);; biological process: response to stimulus (GO:0050896);; biological process: detoxification (GO:0098754)
evm.TU.BraA01000658	2.01507	124	2.67552	211	1.53971	94	0.4695	36	0.130179	9	0.789248	49	0.00283638	2.04046	up	--	--	--	--	--	--	--	Armadillo/beta-catenin-like repeat	U-box domain-containing protein 7 GN=PUB7 OS=Arabidopsis thaliana (Mouse-ear cress) PE=2 SV=1	S	Function unknown	PREDICTED: U-box domain-containing protein 14 [Brassica rapa]	--
evm.TU.BraA01000664	14.534	292	18.1435	469	4.75329	89	0.090955	3	0	0	0.904604	18	1.99667e-05	5.05301	up	--	--	Biological Process: cytokinesis by cell plate formation (GO:0000911);; Molecular Function: copper ion binding (GO:0005507);; Biological Process: acetyl-CoA metabolic process (GO:0006084);; Molecular Function: electron carrier activity (GO:0009055);; Cellular Component: plasmodesma (GO:0009506);; Biological Process: regulation of meristem growth (GO:0010075);; Biological Process: histone phosphory…	--	--	--	--	Plastocyanin-like domain	Early nodulin-like protein 1 (Precursor) GN=At2g25060 OS=Arabidopsis thaliana (Mouse-ear cress) PE=1 SV=2	R	General function prediction only	PREDICTED: early nodulin-like protein 1 [Brassica rapa]	biological process: cellular process (GO:0009987);; biological process: single-organism process (GO:0044699);; molecular function: binding (GO:0005488);; biological process: metabolic process (GO:0008152);; molecular function: electron carrier activity (GO:0009055);; cellular component: cell junction (GO:0030054);; biological process: biological regulation (GO:0065007);; biological process: cellu…
evm.TU.BraA01000675	3.06535	176	0.745791	50	2.57691	126	0.202374	15	0.113834	7	0.076932	5	0.00594423	3.81113	up	[QR]	Secondary metabolites biosynthesis, transport and catabolism;; General function prediction only	Cellular Component: nucleus (GO:0005634);; Cellular Component: cytosol (GO:0005829);; Molecular Function: O-methyltransferase activity (GO:0008171);; Biological Process: lignin biosynthetic process (GO:0009809);; Biological Process: methylation (GO:0032259);; Molecular Function: protein dimerization activity (GO:0046983);;	K13066|0|brp:103851608|K13066 caffeic acid 3-O-methyltransferase [EC:2.1.1.68] | (RefSeq) indole glucosinolate O-methyltransferase 4-like	Phenylpropanoid biosynthesis (ko00940)	--	--	O-methyltransferase;; Dimerisation domain	Caffeic acid 3-O-methyltransferase 1 GN=OMT1 OS=Populus tremuloides (Quaking aspen) PE=1 SV=1	R	General function prediction only	PREDICTED: caffeic acid 3-O-methyltransferase-like [Brassica rapa]	cellular component: cell (GO:0005623);; cellular component: organelle (GO:0043226);; cellular component: cell part (GO:0044464);; molecular function: catalytic activity (GO:0003824);; biological process: metabolic process (GO:0008152);; biological process: cellular process (GO:0009987);; biological process: single-organism process (GO:0044699);; molecular function: binding (GO:0005488)
evm.TU.BraA01000681	6.30853	554	6.80839	760	4.88451	401	1.92434	187	1.45191	122	1.36837	115	2.88874e-05	1.95702	up	--	--	Biological Process: transcription, DNA-templated (GO:0006351);;	--	--	--	--	B3 DNA binding domain	B3 domain-containing protein REM3 GN=REM3 OS=Arabidopsis thaliana (Mouse-ear cress) PE=2 SV=1	K	Transcription	PREDICTED: B3 domain-containing protein REM3-like isoform X1 [Brassica rapa]	biological process: metabolic process (GO:0008152);; biological process: cellular process (GO:0009987)
evm.TU.BraA01000685	11.0236	1198	11.2454	1527	11.4828	1139	5.6093	685	4.63682	483	5.26283	567	0.00250188	1.10451	up	[M]	Cell wall/membrane/envelope biogenesis	Cellular Component: nucleus (GO:0005634);; Cellular Component: Golgi apparatus (GO:0005794);; Molecular Function: cellulose synthase activity (GO:0016759);; Biological Process: cell wall biogenesis (GO:0042546);;	--	--	--	--	Glycosyltransferase like family 2;; Glycosyl transferase family group 2;; Glycosyl transferase family 21;; Glycosyl transferase family 2	Probable xyloglucan glycosyltransferase 5 GN=CSLC5 OS=Arabidopsis thaliana (Mouse-ear cress) PE=1 SV=1	R	General function prediction only	BnaA01g34810D [Brassica napus]	cellular component: cell (GO:0005623);; cellular component: organelle (GO:0043226);; cellular component: cell part (GO:0044464);; molecular function: catalytic activity (GO:0003824);; biological process: cellular process (GO:0009987);; biological process: cellular component organization or biogenesis (GO:0071840)
evm.TU.BraA01000694	4.08376	199	2.77528	175	5.8745	263	23.5123	1256	19.9498	923	35.0753	1636	0.0001715	-2.60319	down	[Q]	Secondary metabolites biosynthesis, transport and catabolism	Molecular Function: monooxygenase activity (GO:0004497);; Molecular Function: iron ion binding (GO:0005506);; Cellular Component: extracellular region (GO:0005576);; Molecular Function: electron carrier activity (GO:0009055);; Biological Process: heat acclimation (GO:0010286);; Molecular Function: oxidoreductase activity, acting on paired donors, with incorporation or reduction of molecular oxyge…	--	--	--	--	Cytochrome P450	Cytochrome P450 71B2 GN=CYP71B2 OS=Arabidopsis thaliana (Mouse-ear cress) PE=2 SV=2	Q	Secondary metabolites biosynthesis, transport and catabolism	BnaAnng29550D [Brassica napus]	molecular function: catalytic activity (GO:0003824);; biological process: metabolic process (GO:0008152);; biological process: single-organism process (GO:0044699);; molecular function: binding (GO:0005488);; cellular component: extracellular region (GO:0005576);; molecular function: electron carrier activity (GO:0009055);; biological process: response to stimulus (GO:0050896)
evm.TU.BraA01000704	39.6649	3301	40.7435	4280	50.4367	3947	120.505	11235	104.479	8469	61.6017	4999	0.00399126	-1.0983	down	[R]	General function prediction only	Molecular Function: protein kinase activity (GO:0004672);; Molecular Function: ATP binding (GO:0005524);; Cellular Component: mitochondrion (GO:0005739);; Cellular Component: plasma membrane (GO:0005886);; Biological Process: protein phosphorylation (GO:0006468);; Cellular Component: plastoglobule (GO:0010287);; Biological Process: chlorophyll catabolic process (GO:0015996);; Biological Process: …	--	--	--	--	ABC1 family	Uncharacterized aarF domain-containing protein kinase At4g31390, chloroplastic (Precursor) GN=At4g31390 OS=Arabidopsis thaliana (Mouse-ear cress) PE=2 SV=1	R	General function prediction only	PREDICTED: uncharacterized aarF domain-containing protein kinase At4g31390, chloroplastic [Brassica rapa]	molecular function: catalytic activity (GO:0003824);; biological process: metabolic process (GO:0008152);; biological process: cellular process (GO:0009987);; molecular function: binding (GO:0005488);; cellular component: cell (GO:0005623);; cellular component: organelle (GO:0043226);; cellular component: cell part (GO:0044464);; cellular component: membrane (GO:0016020);; cellular component: org…
evm.TU.BraA01000715	10.549	284	14.8854	516	15.2563	383	5.9245	178	2.15678	56	1.76223	47	0.000159355	2.0693	up	[P]	Inorganic ion transport and metabolism	Cellular Component: cytoplasm (GO:0005737);;	--	--	[P]	Inorganic ion transport and metabolism	ChaC-like protein	--	P	Inorganic ion transport and metabolism	PREDICTED: cation transport regulator-like protein 2 [Brassica rapa]	cellular component: cell (GO:0005623);; cellular component: cell part (GO:0044464)
evm.TU.BraA01000720	1.20586	56	1.12164	67	2.11044	91	5.48127	281	9.81584	437	5.59539	252	8.72916e-05	-2.17485	down	--	--	Cellular Component: nucleus (GO:0005634);; Biological Process: cellular response to phosphate starvation (GO:0016036);; Molecular Function: antioxidant activity (GO:0016209);; Biological Process: galactolipid biosynthetic process (GO:0019375);; Biological Process: negative regulation of transcription, DNA-templated (GO:0045892);; Molecular Function: protein-disulfide reductase activity (GO:004713…	K17609|0|brp:103852020|K17609 nucleoredoxin [EC:1.8.1.8] | (RefSeq) probable nucleoredoxin 3	--	--	--	Thioredoxin-like;; AhpC/TSA family;; Thioredoxin-like domain;; Thioredoxin;; Redoxin;; C1-like domain	Probable nucleoredoxin 3 GN=At4g31240 OS=Arabidopsis thaliana (Mouse-ear cress) PE=2 SV=1	O	Posttranslational modification, protein turnover, chaperones	PREDICTED: probable nucleoredoxin 3 [Brassica rapa]	cellular component: cell (GO:0005623);; cellular component: organelle (GO:0043226);; cellular component: cell part (GO:0044464);; biological process: cellular process (GO:0009987);; biological process: response to stimulus (GO:0050896);; molecular function: antioxidant activity (GO:0016209);; biological process: metabolic process (GO:0008152);; biological process: single-organism process (GO:0044…
evm.TU.BraA01000740	58.2809	3312	41.0313	2981	38.6813	2014	16.3978	1030	14.8879	767	13.3853	703	1.5351e-05	1.70475	up	[I]	Lipid transport and metabolism	Biological Process: sulfur amino acid metabolic process (GO:0000096);; Biological Process: glycine catabolic process (GO:0006546);; Biological Process: unsaturated fatty acid biosynthetic process (GO:0006636);; Biological Process: phosphatidylglycerol biosynthetic process (GO:0006655);; Biological Process: oxidoreduction coenzyme metabolic process (GO:0006733);; Biological Process: vitamin metabo…	K10255|0|brp:103852217|K10255 acyl-lipid omega-6 desaturase (Delta-12 desaturase) [EC:1.14.19.23 1.14.19.45] | (RefSeq) omega-6 fatty acid desaturase, chloroplastic	--	--	--	Fatty acid desaturase	Omega-6 fatty acid desaturase, chloroplastic (Precursor) OS=Brassica napus (Rape) PE=2 SV=1	I	Lipid transport and metabolism	BnaA01g06190D [Brassica napus]	biological process: metabolic process (GO:0008152);; biological process: cellular process (GO:0009987);; biological process: single-organism process (GO:0044699);; biological process: response to stimulus (GO:0050896);; biological process: biological regulation (GO:0065007);; cellular component: cell (GO:0005623);; cellular component: membrane (GO:0016020);; cellular component: organelle (GO:0043…
evm.TU.BraA01000760	22.084	784	20.8048	1323	24.1322	1067	8.4439	291	5.72501	208	9.40048	371	1.63949e-06	1.78169	up	--	--	--	--	--	--	--	Family of unknown function (DUF566)	QWRF motif-containing protein 8 GN=QWRF8 OS=Arabidopsis thaliana (Mouse-ear cress) PE=2 SV=1	R	General function prediction only	PREDICTED: QWRF motif-containing protein 8-like [Brassica rapa]	--
evm.TU.BraA01000768	0.228752	7	1.73148	62	0.48172	13	3.75387	115	5.03095	134	4.58429	123	0.00227381	-2.41381	down	--	--	--	--	--	[O]	Posttranslational modification, protein turnover, chaperones	Ring finger domain;; Zinc finger, C3HC4 type (RING finger)	E3 ubiquitin-protein ligase RING1 GN=RING1 OS=Gossypium hirsutum (Upland cotton) PE=1 SV=1	O	Posttranslational modification, protein turnover, chaperones	PREDICTED: E3 ubiquitin-protein ligase RING1-like [Brassica rapa]	--
evm.TU.BraA01000786	7.37148	250	15.3463	643	5.7053	170	69.879	2813	66.6276	2387	47.7387	2026	4.38489e-17	-2.90869	down	[F]	Nucleotide transport and metabolism	Cellular Component: cytosol (GO:0005829);; Biological Process: tryptophan catabolic process (GO:0006569);; Biological Process: glutathione metabolic process (GO:0006749);; Biological Process: indoleacetic acid biosynthetic process (GO:0009684);; Biological Process: glucosinolate metabolic process (GO:0019760);; Molecular Function: gamma-glutamyl-peptidase activity (GO:0034722);;	--	--	--	--	Glutamine amidotransferase class-I;; Peptidase C26;; Homoserine O-succinyltransferase	--	F	Nucleotide transport and metabolism	PREDICTED: putative glutamine amidotransferase-like protein C13C5.04 [Brassica rapa]	cellular component: cell (GO:0005623);; cellular component: cell part (GO:0044464);; biological process: metabolic process (GO:0008152);; biological process: cellular process (GO:0009987);; biological process: single-organism process (GO:0044699);; biological process: biological regulation (GO:0065007);; molecular function: catalytic activity (GO:0003824)
evm.TU.BraA01000807	12.4997	991	19.1333	1937	10.8973	877	9.41848	650	9.43872	567	7.64637	466	0.00226322	1.08361	up	--	--	Molecular Function: ATP binding (GO:0005524);; Cellular Component: plasma membrane (GO:0005886);; Biological Process: toxin catabolic process (GO:0009407);; Biological Process: response to cyclopentenone (GO:0010583);; Molecular Function: ATPase activity (GO:0016887);;	--	--	[O]	Posttranslational modification, protein turnover, chaperones	Syntaxin 6, N-terminal;; Domain associated at C-terminal with AAA;; ATPase family associated with various cellular activities (AAA);; Protein of unknown function (DUF815)	26S protease regulatory subunit 8 homolog B GN=F28I16.150 OS=Arabidopsis thaliana (Mouse-ear cress) PE=1 SV=1	O	Posttranslational modification, protein turnover, chaperones	PREDICTED: uncharacterized protein LOC103852809 [Brassica rapa]	molecular function: binding (GO:0005488);; cellular component: cell (GO:0005623);; cellular component: membrane (GO:0016020);; cellular component: cell part (GO:0044464);; biological process: metabolic process (GO:0008152);; biological process: cellular process (GO:0009987);; biological process: single-organism process (GO:0044699);; biological process: response to stimulus (GO:0050896);; biologi…
evm.TU.BraA01000823	2.04986	177	3.0263	316	2.8638	215	6.3484	567	7.94051	634	5.39031	432	0.00735162	-1.26425	down	--	--	Molecular Function: DNA binding (GO:0003677);; Molecular Function: transcription factor activity, sequence-specific DNA binding (GO:0003700);; Cellular Component: nucleus (GO:0005634);; Biological Process: regulation of transcription, DNA-templated (GO:0006355);; Biological Process: pattern specification process (GO:0007389);; Biological Process: auxin-activated signaling pathway (GO:0009734);; M…	--	--	--	--	Auxin response factor;; B3 DNA binding domain;; AUX/IAA family	Auxin response factor 16 GN=ARF16 OS=Arabidopsis thaliana (Mouse-ear cress) PE=2 SV=1	K	Transcription	PREDICTED: auxin response factor 16 [Brassica rapa]	molecular function: binding (GO:0005488);; molecular function: nucleic acid binding transcription factor activity (GO:0001071);; biological process: biological regulation (GO:0065007);; cellular component: cell (GO:0005623);; cellular component: organelle (GO:0043226);; cellular component: cell part (GO:0044464);; biological process: multicellular organismal process (GO:0032501);; biological proc…
evm.TU.BraA01000826	19.5062	1861	22.3146	2784	13.6336	1237	3.98657	497	4.14	188	6.98237	762	8.80492e-06	1.87634	up	[O]	Posttranslational modification, protein turnover, chaperones	Biological Process: maltose metabolic process (GO:0000023);; Molecular Function: serine-type endopeptidase activity (GO:0004252);; Cellular Component: extracellular region (GO:0005576);; Cellular Component: cell wall (GO:0005618);; Biological Process: proteolysis (GO:0006508);; Biological Process: microtubule nucleation (GO:0007020);; Biological Process: cytokinin-activated signaling pathway (GO:…	--	--	--	--	Subtilase family;; Peptidase inhibitor I9;; Fn3-like domain (DUF1034);; PA domain	Subtilisin-like protease (Precursor) GN=At5g67360 OS=Arabidopsis thaliana (Mouse-ear cress) PE=1 SV=1	O	Posttranslational modification, protein turnover, chaperones	BnaA01g06940D [Brassica napus]	biological process: metabolic process (GO:0008152);; biological process: cellular process (GO:0009987);; biological process: single-organism process (GO:0044699);; molecular function: catalytic activity (GO:0003824);; cellular component: extracellular region (GO:0005576);; cellular component: cell (GO:0005623);; cellular component: cell part (GO:0044464);; biological process: cellular component o…
evm.TU.BraA01000833	4.43398	442	10.6785	1368	6.41889	597	19.2756	2133	20.1385	1936	13.4935	1308	0.000435994	-1.26722	down	--	--	Molecular Function: GTPase activator activity (GO:0005097);; Cellular Component: cytoplasm (GO:0005737);; Biological Process: positive regulation of GTPase activity (GO:0032851);;	K18469|0|brp:103853057|K18469 TBC1 domain family member 5 | (RefSeq) TBC1 domain family member 5 homolog A	--	--	--	Rab-GTPase-TBC domain	--	U	Intracellular trafficking, secretion, and vesicular transport	PREDICTED: TBC1 domain family member 5 homolog A [Brassica rapa]	cellular component: cell (GO:0005623);; cellular component: cell part (GO:0044464)
evm.TU.BraA01000836	8.06499	93	4.88056	140	5.84817	64	3.66424	38	1.67961	20	1.32908	12	0.00710206	2.04634	up	--	--	Cellular Component: chloroplast (GO:0009507);;	--	--	--	--	Protein of unknown function (DUF626);; Papain family cysteine protease	UPF0725 protein At4g29550 GN=At4g29550 OS=Arabidopsis thaliana (Mouse-ear cress) PE=2 SV=1	O	Posttranslational modification, protein turnover, chaperones	BnaC01g08460D [Brassica napus]	cellular component: cell (GO:0005623);; cellular component: organelle (GO:0043226);; cellular component: cell part (GO:0044464)
evm.TU.BraA01000854	1.08272	62	0.843334	58	1.39951	53	3.1269	176	5.55853	265	3.35008	133	0.00734153	-1.73681	down	[R]	General function prediction only	Cellular Component: nucleolus (GO:0005730);; Cellular Component: cytosol (GO:0005829);; Biological Process: DNA repair (GO:0006281);; Biological Process: unidimensional cell growth (GO:0009826);; Biological Process: flower development (GO:0009908);; Biological Process: leaf morphogenesis (GO:0009965);; Biological Process: trichome morphogenesis (GO:0010090);; Biological Process: response to UV-B …	K10752|0|brp:103853344|K10752 histone-binding protein RBBP4 | (RefSeq) WD-40 repeat-containing protein MSI5	--	[B]	Chromatin structure and dynamics	WD domain, G-beta repeat;; Histone-binding protein RBBP4 or subunit C of CAF1 complex	WD-40 repeat-containing protein MSI5 GN=MSI5 OS=Arabidopsis thaliana (Mouse-ear cress) PE=2 SV=2	B	Chromatin structure and dynamics	PREDICTED: WD-40 repeat-containing protein MSI5 [Brassica rapa]	cellular component: cell (GO:0005623);; cellular component: organelle (GO:0043226);; cellular component: organelle part (GO:0044422);; cellular component: cell part (GO:0044464);; biological process: metabolic process (GO:0008152);; biological process: cellular process (GO:0009987);; biological process: response to stimulus (GO:0050896);; biological process: developmental process (GO:0032502);; b…
evm.TU.BraA01000867	2.46692	115	3.02604	185	3.14664	146	5.86115	321	9.99617	441	11.9364	541	0.00581454	-1.63585	down	--	--	--	--	--	--	--	Protein of unknown function (DUF626)	UPF0725 protein At4g29550 GN=At4g29550 OS=Arabidopsis thaliana (Mouse-ear cress) PE=2 SV=1	S	Function unknown	PREDICTED: UPF0725 protein At4g29550 [Brassica rapa]	--
evm.TU.BraA01000871	16.7688	621	9.55841	456	9.92045	343	23.1942	956	28.4824	1020	27.4686	1001	0.003661	-1.10125	down	--	--	Cellular Component: endoplasmic reticulum (GO:0005783);; Cellular Component: plasma membrane (GO:0005886);; Biological Process: protein folding (GO:0006457);; Biological Process: response to heat (GO:0009408);; Biological Process: systemic acquired resistance (GO:0009627);; Biological Process: response to high light intensity (GO:0009644);; Biological Process: response to endoplasmic reticulum st…	--	--	--	--	--	--	R	General function prediction only	PREDICTED: uncharacterized protein LOC103853471 [Brassica rapa]	cellular component: cell (GO:0005623);; cellular component: organelle (GO:0043226);; cellular component: cell part (GO:0044464);; cellular component: membrane (GO:0016020);; biological process: cellular process (GO:0009987);; biological process: response to stimulus (GO:0050896);; biological process: immune system process (GO:0002376);; biological process: multi-organism process (GO:0051704)
evm.TU.BraA01000894	3.2363	204	3.40717	276	2.70224	159	0.620717	44	0	0	0.892897	55	6.15092e-05	2.565	up	--	--	Biological Process: microtubule cytoskeleton organization (GO:0000226);; Biological Process: cytokinesis by cell plate formation (GO:0000911);; Molecular Function: hydrolase activity, hydrolyzing O-glycosyl compounds (GO:0004553);; Biological Process: carbohydrate metabolic process (GO:0005975);; Biological Process: DNA methylation (GO:0006306);; Biological Process: methylation-dependent chromati…	--	--	--	--	Glycosyl hydrolases family 17;; X8 domain	Glucan endo-1,3-beta-glucosidase 12 (Precursor) GN=At4g29360 OS=Arabidopsis thaliana (Mouse-ear cress) PE=1 SV=1	G	Carbohydrate transport and metabolism	PREDICTED: glucan endo-1,3-beta-glucosidase 12 [Brassica rapa]	biological process: cellular process (GO:0009987);; biological process: cellular component organization or biogenesis (GO:0071840);; biological process: single-organism process (GO:0044699);; molecular function: catalytic activity (GO:0003824);; biological process: metabolic process (GO:0008152);; biological process: biological regulation (GO:0065007);; biological process: developmental process (…
evm.TU.BraA01000897	50.9731	1841	39.1716	1851	41.2763	1453	96.7099	4047	109.171	3987	118.333	5136	0.000448639	-1.41593	down	[S]	Function unknown	Molecular Function: structural constituent of cytoskeleton (GO:0005200);; Molecular Function: protein binding (GO:0005515);; Cellular Component: nucleus (GO:0005634);; Cellular Component: cytosol (GO:0005829);; Biological Process: gluconeogenesis (GO:0006094);; Biological Process: protein folding (GO:0006457);; Biological Process: calcium ion transport (GO:0006816);; Biological Process: water tra…	K13989|1.42975e-146|brp:103853697|K13989 Derlin-2/3 | (RefSeq) derlin-1	Protein processing in endoplasmic reticulum (ko04141)	[S]	Function unknown	Der1-like family	Derlin-1 GN=DER1 OS=Arabidopsis thaliana (Mouse-ear cress) PE=2 SV=1	S	Function unknown	PREDICTED: derlin-1 [Brassica rapa]	molecular function: structural molecule activity (GO:0005198);; molecular function: binding (GO:0005488);; cellular component: cell (GO:0005623);; cellular component: organelle (GO:0043226);; cellular component: cell part (GO:0044464);; biological process: metabolic process (GO:0008152);; biological process: single-organism process (GO:0044699);; biological process: cellular process (GO:0009987);…
evm.TU.BraA01000898	2.06047	184	3.78911	342	1.36816	97	0.259271	32	0.018298	3	0.199604	23	3.22178e-05	3.28779	up	--	--	Cellular Component: nucleus (GO:0005634);; Cellular Component: plant-type cell wall (GO:0009505);;	--	--	--	--	Protein of unknown function (DUF1005)	--	S	Function unknown	BnaA01g07550D [Brassica napus]	cellular component: cell (GO:0005623);; cellular component: organelle (GO:0043226);; cellular component: cell part (GO:0044464)
evm.TU.BraA01000918	25.6467	448	28.6787	645	15.4482	252	0.42974	9	0.060148	2	0.241774	5	2.17058e-21	6.3123	up	--	--	Biological Process: regulation of meristem growth (GO:0010075);;	--	--	--	--	--	--	R	General function prediction only	BnaA01g07900D [Brassica napus]	biological process: biological regulation (GO:0065007)
evm.TU.BraA01000919	7.91591	675	9.22819	1013	9.76931	778	3.69339	351	4.6582	384	1.93048	161	0.000562931	1.44396	up	[I]	Lipid transport and metabolism	Molecular Function: nucleotide binding (GO:0000166);; Molecular Function: 3-hydroxyacyl-CoA dehydrogenase activity (GO:0003857);; Molecular Function: enoyl-CoA hydratase activity (GO:0004300);; Cellular Component: cell wall (GO:0005618);; Cellular Component: peroxisome (GO:0005777);; Biological Process: fatty acid beta-oxidation (GO:0006635);; Cellular Component: plasmodesma (GO:0009506);; Cellul…	K10527|0|brp:103853925|K10527 enoyl-CoA hydratase/3-hydroxyacyl-CoA dehydrogenase [EC:4.2.1.17 1.1.1.35 1.1.1.211] | (RefSeq) peroxisomal fatty acid beta-oxidation multifunctional protein AIM1	Fatty acid degradation (ko00071);; alpha-Linolenic acid metabolism (ko00592);; Fatty acid metabolism (ko01212)	--	--	3-hydroxyacyl-CoA dehydrogenase, NAD binding domain;; Enoyl-CoA hydratase/isomerase family;; 3-hydroxyacyl-CoA dehydrogenase, C-terminal domain	3-hydroxyacyl-CoA dehydrogenase GN=AIM1 OS=Arabidopsis thaliana (Mouse-ear cress) PE=1 SV=1	I	Lipid transport and metabolism	PREDICTED: peroxisomal fatty acid beta-oxidation multifunctional protein AIM1 [Brassica rapa]	molecular function: binding (GO:0005488);; molecular function: catalytic activity (GO:0003824);; biological process: metabolic process (GO:0008152);; biological process: single-organism process (GO:0044699);; cellular component: cell (GO:0005623);; cellular component: cell part (GO:0044464);; cellular component: organelle (GO:0043226);; biological process: cellular process (GO:0009987);; cellular…
evm.TU.BraA01000924	6.7446	872	5.55261	1154	2.60113	334	0.278606	52	0.38499	61	0.93173	78	1.30707e-05	3.49096	up	[L]	Replication, recombination and repair	Biological Process: resolution of meiotic recombination intermediates (GO:0000712);; Cellular Component: synaptonemal complex (GO:0000795);; Biological Process: sister chromatid segregation (GO:0000819);; Biological Process: cytokinesis by cell plate formation (GO:0000911);; Molecular Function: DNA binding (GO:0003677);; Molecular Function: DNA topoisomerase type II (ATP-hydrolyzing) activity (GO…	K03164|0|brp:103853975|K03164 DNA topoisomerase II [EC:5.99.1.3] | (RefSeq) DNA topoisomerase 2	--	--	--	DNA gyrase/topoisomerase IV, subunit A;; DNA gyrase B;; Toprim domain	DNA topoisomerase 2 GN=TOP2 OS=Arabidopsis thaliana (Mouse-ear cress) PE=2 SV=2	B	Chromatin structure and dynamics	PREDICTED: DNA topoisomerase 2 [Brassica rapa]	biological process: reproduction (GO:0000003);; biological process: cellular process (GO:0009987);; biological process: reproductive process (GO:0022414);; biological process: single-organism process (GO:0044699);; cellular component: cell (GO:0005623);; cellular component: membrane-enclosed lumen (GO:0031974);; cellular component: organelle (GO:0043226);; cellular component: organelle part (GO:0…
evm.TU.BraA01000952	15.7512	1432	9.11543	1008	12.8321	1052	0.507979	52	0.069461	7	0.282639	27	3.78696e-15	5.35634	up	[E]	Amino acid transport and metabolism	Molecular Function: aromatic-L-amino-acid decarboxylase activity (GO:0004058);; Molecular Function: tyrosine decarboxylase activity (GO:0004837);; Cellular Component: cytoplasm (GO:0005737);; Biological Process: L-phenylalanine catabolic process (GO:0006559);; Biological Process: response to water deprivation (GO:0009414);; Biological Process: response to wounding (GO:0009611);; Molecular Functio…	K01592|0|brp:103854232|K01592 tyrosine decarboxylase [EC:4.1.1.25] | (RefSeq) probable tyrosine decarboxylase 2	Tyrosine metabolism (ko00350);; Isoquinoline alkaloid biosynthesis (ko00950)	--	--	Pyridoxal-dependent decarboxylase conserved domain	Probable tyrosine decarboxylase 2 GN=At4g28680 OS=Arabidopsis thaliana (Mouse-ear cress) PE=2 SV=1	E	Amino acid transport and metabolism	PREDICTED: probable tyrosine decarboxylase 2 [Brassica rapa]	molecular function: catalytic activity (GO:0003824);; cellular component: cell (GO:0005623);; cellular component: cell part (GO:0044464);; biological process: metabolic process (GO:0008152);; biological process: cellular process (GO:0009987);; biological process: single-organism process (GO:0044699);; biological process: response to stimulus (GO:0050896);; molecular function: binding (GO:0005488)
evm.TU.BraA01000954	101.057	2573	76.7854	2518	56.0621	1334	211.917	6001	150.489	3701	197.548	4899	0.000814931	-1.24344	down	--	--	Biological Process: very long-chain fatty acid metabolic process (GO:0000038);; Biological Process: phosphatidylglycerol biosynthetic process (GO:0006655);; Cellular Component: chloroplast thylakoid membrane (GO:0009535);; Cellular Component: photosystem II reaction center (GO:0009539);; Cellular Component: chloroplast stroma (GO:0009570);; Cellular Component: photosystem II oxygen evolving compl…	K08903|4.57027e-132|brp:103854241|K08903 photosystem II 13kDa protein | (RefSeq) photosystem II reaction center PSB28 protein, chloroplastic	Photosynthesis (ko00195)	--	--	Psb28 protein	Photosystem II reaction center PSB28 protein, chloroplastic (Precursor) GN=PSB28 OS=Arabidopsis thaliana (Mouse-ear cress) PE=2 SV=1	R	General function prediction only	PREDICTED: photosystem II reaction center PSB28 protein, chloroplastic [Brassica rapa]	biological process: metabolic process (GO:0008152);; biological process: cellular process (GO:0009987);; biological process: single-organism process (GO:0044699);; cellular component: cell (GO:0005623);; cellular component: membrane (GO:0016020);; cellular component: organelle (GO:0043226);; cellular component: organelle part (GO:0044422);; cellular component: cell part (GO:0044464);; cellular co…
evm.TU.BraA01000958	3.38597	281	3.2894	363	3.87693	301	1.09413	103	0.955164	79	0.701908	65	0.000993808	1.91041	up	[O]	Posttranslational modification, protein turnover, chaperones	Biological Process: maltose metabolic process (GO:0000023);; Molecular Function: DNA binding (GO:0003677);; Molecular Function: transcription factor activity, sequence-specific DNA binding (GO:0003700);; Molecular Function: motor activity (GO:0003774);; Molecular Function: enzyme inhibitor activity (GO:0004857);; Molecular Function: ATP binding (GO:0005524);; Cellular Component: nucleus (GO:00056…	K05663|0|brp:103854311|K05663 mitochondrial ABC transporter ATM | (RefSeq) ABC transporter B family member 23, mitochondrial	ABC transporters (ko02010)	--	--	ABC transporter;; ABC transporter transmembrane region;; AAA domain;; Protein of unknown function (DUF1602)	ABC transporter B family member 23, mitochondrial (Precursor) GN=T5F17.80 OS=Arabidopsis thaliana (Mouse-ear cress) PE=2 SV=1	Q	Secondary metabolites biosynthesis, transport and catabolism	PREDICTED: ABC transporter B family member 23, mitochondrial isoform X1 [Brassica rapa]	biological process: metabolic process (GO:0008152);; biological process: cellular process (GO:0009987);; biological process: single-organism process (GO:0044699);; molecular function: binding (GO:0005488);; molecular function: nucleic acid binding transcription factor activity (GO:0001071);; biological process: biological regulation (GO:0065007);; molecular function: catalytic activity (GO:000382…
evm.TU.BraA01000968	0.025388	3	0.170064	26	0.210293	24	2.34088	307	4.63211	527	2.16665	249	6.84251e-09	-4.41063	down	[S]	Function unknown	Biological Process: response to molecule of bacterial origin (GO:0002237);; Molecular Function: protein serine/threonine kinase activity (GO:0004674);; Molecular Function: ATP binding (GO:0005524);; Cellular Component: plasma membrane (GO:0005886);; Biological Process: transmembrane receptor protein tyrosine kinase signaling pathway (GO:0007169);; Biological Process: lateral root morphogenesis (G…	K08286|0|brp:103854398|K08286 protein-serine/threonine kinase [EC:2.7.11.-] | (RefSeq) receptor-like protein kinase 5	--	--	--	Protein kinase domain;; Leucine Rich repeats (2 copies);; Protein tyrosine kinase;; Leucine rich repeat;; Leucine Rich Repeat;; Leucine Rich repeat;; Leucine rich repeat N-terminal domain	Receptor-like protein kinase 5 (Precursor) GN=F21O9.180 OS=Arabidopsis thaliana (Mouse-ear cress) PE=1 SV=1	R	General function prediction only	PREDICTED: receptor-like protein kinase 5 [Brassica rapa]	biological process: response to stimulus (GO:0050896);; molecular function: catalytic activity (GO:0003824);; biological process: metabolic process (GO:0008152);; biological process: cellular process (GO:0009987);; molecular function: binding (GO:0005488);; cellular component: cell (GO:0005623);; cellular component: membrane (GO:0016020);; cellular component: cell part (GO:0044464);; biological p…
evm.TU.BraA01000974	4.22205	226	2.99016	202	1.54867	76	0.032995	2	0.037337	2	0.331811	18	1.81382e-05	4.30751	up	--	--	Cellular Component: nucleus (GO:0005634);; Cellular Component: endoplasmic reticulum (GO:0005783);;	--	--	--	--	Reticulon	Reticulon-like protein B18 GN=RTNLB18 OS=Arabidopsis thaliana (Mouse-ear cress) PE=2 SV=2	S	Function unknown	PREDICTED: reticulon-like protein B18 isoform X1 [Brassica rapa]	cellular component: cell (GO:0005623);; cellular component: organelle (GO:0043226);; cellular component: cell part (GO:0044464)
evm.TU.BraA01000988	1.85126	125	3.0813	273	3.25222	211	6.90833	542	7.05445	477	6.19231	426	0.00807047	-1.30738	down	--	--	Molecular Function: transcription factor activity, sequence-specific DNA binding (GO:0003700);; Cellular Component: nucleus (GO:0005634);; Biological Process: regulation of transcription, DNA-templated (GO:0006355);; Molecular Function: zinc ion binding (GO:0008270);; Molecular Function: sequence-specific DNA binding (GO:0043565);;	--	--	--	--	Asx homology domain;; GATA zinc finger	GATA transcription factor 26 GN=GATA26 OS=Arabidopsis thaliana (Mouse-ear cress) PE=2 SV=1	K	Transcription	PREDICTED: GATA transcription factor 26-like isoform X2 [Brassica rapa]	molecular function: nucleic acid binding transcription factor activity (GO:0001071);; biological process: biological regulation (GO:0065007);; cellular component: cell (GO:0005623);; cellular component: organelle (GO:0043226);; cellular component: cell part (GO:0044464);; molecular function: binding (GO:0005488)
evm.TU.BraA01000989	0.951124	92	2.36647	293	0.538777	49	0.014696	2	0	0	0	0	0.00013964	7.70521	up	--	--	Biological Process: cytokinesis (GO:0000910);; Biological Process: DNA replication initiation (GO:0006270);; Biological Process: regulation of DNA replication (GO:0006275);; Biological Process: methylation-dependent chromatin silencing (GO:0006346);; Biological Process: intracellular protein transport (GO:0006886);; Biological Process: microtubule-based process (GO:0007017);; Biological Process: …	--	--	--	--	HEAT repeats;; HEAT repeat;; HEAT-like repeat;; non-SMC mitotic condensation complex subunit 1	Microtubule-associated protein TORTIFOLIA1 GN=T24A18.10 OS=Arabidopsis thaliana (Mouse-ear cress) PE=1 SV=2	S	Function unknown	PREDICTED: microtubule-associated protein TORTIFOLIA1 [Brassica rapa]	biological process: cellular process (GO:0009987);; biological process: single-organism process (GO:0044699);; biological process: metabolic process (GO:0008152);; biological process: biological regulation (GO:0065007);; biological process: cellular component organization or biogenesis (GO:0071840);; biological process: localization (GO:0051179);; cellular component: cell (GO:0005623);; cellular …
evm.TU.BraA01000995	5.18501	94	6.50421	152	6.52858	110	19.5859	393	26.7575	467	17.9371	316	0.000768071	-1.77585	down	--	--	Cellular Component: nucleus (GO:0005634);;	--	--	--	--	Protein of unknown function (DUF581)	--	S	Function unknown	PREDICTED: uncharacterized protein LOC103855611 [Brassica rapa]	cellular component: cell (GO:0005623);; cellular component: organelle (GO:0043226);; cellular component: cell part (GO:0044464)
evm.TU.BraA01001004	118.48	4367	143.008	6639	136.63	4624	40.2728	1669	37.9502	1354	33.8848	1290	5.45626e-08	1.80125	up	--	--	Molecular Function: SNAP receptor activity (GO:0005484);; Cellular Component: nucleus (GO:0005634);; Cellular Component: vacuolar membrane (GO:0005774);; Biological Process: intracellular protein transport (GO:0006886);; Biological Process: membrane fusion (GO:0006944);; Biological Process: microsporogenesis (GO:0009556);; Biological Process: vesicle-mediated transport (GO:0016192);; Biological P…	--	--	--	--	Syntaxin-like protein;; SNARE domain;; Syntaxin	Syntaxin-23 GN=SYP23 OS=Arabidopsis thaliana (Mouse-ear cress) PE=1 SV=1	U	Intracellular trafficking, secretion, and vesicular transport	PREDICTED: syntaxin-23-like [Brassica rapa]	molecular function: binding (GO:0005488);; cellular component: cell (GO:0005623);; cellular component: organelle (GO:0043226);; cellular component: cell part (GO:0044464);; cellular component: membrane (GO:0016020);; cellular component: organelle part (GO:0044422);; biological process: localization (GO:0051179);; biological process: reproduction (GO:0000003);; biological process: cellular process…
evm.TU.BraA01001009	6.02523	145	4.96996	154	3.65074	82	0.525312	14	0.059346	2	0	0	1.58783e-08	4.63699	up	--	--	Molecular Function: nucleic acid binding (GO:0003676);; Molecular Function: transcription factor activity, sequence-specific DNA binding (GO:0003700);; Cellular Component: nucleus (GO:0005634);; Biological Process: regulation of translation (GO:0006417);; Molecular Function: zinc ion binding (GO:0008270);; Biological Process: plastid organization (GO:0009657);; Biological Process: leaf morphogene…	--	--	--	--	C2H2-type zinc finger	Transcriptional regulator SUPERMAN GN=K14B15.1 OS=Arabidopsis thaliana (Mouse-ear cress) PE=1 SV=1	K	Transcription	PREDICTED: probable transcriptional regulator RABBIT EARS [Brassica rapa]	molecular function: binding (GO:0005488);; molecular function: nucleic acid binding transcription factor activity (GO:0001071);; biological process: biological regulation (GO:0065007);; cellular component: cell (GO:0005623);; cellular component: organelle (GO:0043226);; cellular component: cell part (GO:0044464);; biological process: cellular process (GO:0009987);; biological process: cellular co…
evm.TU.BraA01001020	10.3066	492	11.1007	689	10.4077	460	4.71213	255	3.35723	169	2.23329	144	0.0017067	1.49139	up	--	--	Molecular Function: DNA binding (GO:0003677);; Cellular Component: nucleus (GO:0005634);; Cellular Component: cytosol (GO:0005829);; Biological Process: regulation of transcription, DNA-templated (GO:0006355);;	--	--	--	--	Domain of unknown function (DUF296)	Putative DNA-binding protein ESCAROLA GN=ESC OS=Arabidopsis thaliana (Mouse-ear cress) PE=2 SV=1	S	Function unknown	PREDICTED: LOW QUALITY PROTEIN: uncharacterized protein LOC103855887 [Brassica rapa]	molecular function: binding (GO:0005488);; cellular component: cell (GO:0005623);; cellular component: organelle (GO:0043226);; cellular component: cell part (GO:0044464);; biological process: biological regulation (GO:0065007)
evm.TU.BraA01001026	57.3692	2766	25.3192	1572	44.326	1996	3.53882	190	2.32637	109	1.82107	86	7.05206e-07	4.08606	up	--	--	--	--	--	--	--	--	--	L	Replication, recombination and repair	BnaA04g23800D [Brassica napus]	--
evm.TU.BraA01001041	0	0	0.133246	15	0.076238	7	0.479955	47	0.645936	55	0.345385	30	0.000524085	-2.73459	down	--	--	Molecular Function: purine nucleobase transmembrane transporter activity (GO:0005345);; Biological Process: purine nucleobase transport (GO:0006863);; Biological Process: nucleobase-containing compound transport (GO:0015931);; Cellular Component: integral component of membrane (GO:0016021);;	--	--	--	--	Triose-phosphate Transporter family	Probable purine permease 6 GN=PUP6 OS=Arabidopsis thaliana (Mouse-ear cress) PE=3 SV=2	P	Inorganic ion transport and metabolism	PREDICTED: probable purine permease 21 [Brassica rapa]	molecular function: transporter activity (GO:0005215);; biological process: single-organism process (GO:0044699);; biological process: localization (GO:0051179);; cellular component: membrane (GO:0016020);; cellular component: membrane part (GO:0044425)
evm.TU.BraA01001068	1.09454	61	0.78284	50	0.949312	56	2.97851	194	4.22688	238	9.26974	290	0.000480334	-2.14798	down	--	--	Cellular Component: nucleus (GO:0005634);; Biological Process: double-strand break repair (GO:0006302);; Biological Process: mitotic recombination (GO:0006312);; Biological Process: chromatin organization (GO:0006325);; Biological Process: synapsis (GO:0007129);; Biological Process: reciprocal meiotic recombination (GO:0007131);; Cellular Component: cohesin complex (GO:0008278);; Biological Proce…	--	--	--	--	--	Sister chromatid cohesion 1 protein 1 GN=MOP10.3 OS=Arabidopsis thaliana (Mouse-ear cress) PE=2 SV=2	D	Cell cycle control, cell division, chromosome partitioning	PREDICTED: uncharacterized protein LOC103856444 isoform X3 [Brassica rapa]	cellular component: cell (GO:0005623);; cellular component: organelle (GO:0043226);; cellular component: cell part (GO:0044464);; biological process: metabolic process (GO:0008152);; biological process: cellular process (GO:0009987);; biological process: response to stimulus (GO:0050896);; biological process: cellular component organization or biogenesis (GO:0071840);; biological process: reprodu…
evm.TU.BraA01001079	10.7461	801	8.05446	770	8.03781	568	2.34222	199	2.04732	148	0.853722	74	1.47526e-07	2.35175	up	--	--	Cellular Component: chloroplast (GO:0009507);;	--	--	--	--	--	Protein CHUP1, chloroplastic GN=CHUP1 OS=Arabidopsis thaliana (Mouse-ear cress) PE=1 SV=1	S	Function unknown	PREDICTED: protein CHUP1, chloroplastic-like [Brassica rapa]	cellular component: cell (GO:0005623);; cellular component: organelle (GO:0043226);; cellular component: cell part (GO:0044464)
evm.TU.BraA01001080	0.453519	15	0.239088	10	0.718107	21	3.33681	116	4.07116	123	5.56963	169	1.35672e-05	-3.14243	down	--	--	--	--	--	--	--	--	--	R	General function prediction only	BnaA01g09380D [Brassica napus]	--
evm.TU.BraA01001091	5.77347	324	6.03735	437	3.67526	193	0.395112	25	0.502325	28	0.187439	11	6.91694e-10	3.85167	up	--	--	Cellular Component: nucleus (GO:0005634);;	--	--	--	--	Protein of unknown function (DUF688)	--	S	Function unknown	PREDICTED: uncharacterized protein LOC103856682 [Brassica rapa]	cellular component: cell (GO:0005623);; cellular component: organelle (GO:0043226);; cellular component: cell part (GO:0044464)
evm.TU.BraA01001099	123.995	3331	100.161	3647	84.4702	2224	51.695	1656	34.3381	957	41.0346	1169	0.000223293	1.23413	up	[J]	Translation, ribosomal structure and biogenesis	Biological Process: RNA methylation (GO:0001510);; Molecular Function: structural constituent of ribosome (GO:0003735);; Cellular Component: nucleolus (GO:0005730);; Cellular Component: vacuole (GO:0005773);; Cellular Component: Golgi apparatus (GO:0005794);; Biological Process: translation (GO:0006412);; Cellular Component: plasmodesma (GO:0009506);; Cellular Component: chloroplast (GO:0009507);…	K02868|6.46027e-122|eus:EUTSA_v10006260mg|K02868 large subunit ribosomal protein L11e | (RefSeq) hypothetical protein	Ribosome (ko03010)	[J]	Translation, ribosomal structure and biogenesis	ribosomal L5P family C-terminus;; Ribosomal protein L5	60S ribosomal protein L11-2 GN=RPL11D OS=Arabidopsis thaliana (Mouse-ear cress) PE=2 SV=2	J	Translation, ribosomal structure and biogenesis	hypothetical protein EUTSA_v10001041mg [Eutrema salsugineum]	biological process: metabolic process (GO:0008152);; biological process: cellular process (GO:0009987);; molecular function: structural molecule activity (GO:0005198);; cellular component: cell (GO:0005623);; cellular component: organelle (GO:0043226);; cellular component: organelle part (GO:0044422);; cellular component: cell part (GO:0044464);; cellular component: cell junction (GO:0030054);; c…
evm.TU.BraA01001101	8.48461	870	7.52851	993	8.27965	793	3.73829	426	3.48983	346	3.78826	378	0.00382032	1.1639	up	--	--	Cellular Component: chloroplast (GO:0009507);; Biological Process: phloem or xylem histogenesis (GO:0010087);; Biological Process: leaf vascular tissue pattern formation (GO:0010305);; Biological Process: cotyledon vascular tissue pattern formation (GO:0010588);; Biological Process: leaf development (GO:0048366);;	--	--	--	--	PPR repeat family;; PPR repeat;; PPR repeat;; Pentatricopeptide repeat domain;; DYW family of nucleic acid deaminases;; Tetratricopeptide repeat	Pentatricopeptide repeat-containing protein DOT4, chloroplastic {ECO:0000305} (Precursor) GN=At4g18750 OS=Arabidopsis thaliana (Mouse-ear cress) PE=2 SV=1	R	General function prediction only	PREDICTED: pentatricopeptide repeat-containing protein At4g18750, chloroplastic [Brassica rapa]	cellular component: cell (GO:0005623);; cellular component: organelle (GO:0043226);; cellular component: cell part (GO:0044464);; biological process: developmental process (GO:0032502);; biological process: multicellular organismal process (GO:0032501);; biological process: single-organism process (GO:0044699);; biological process: reproduction (GO:0000003);; biological process: reproductive proc…
evm.TU.BraA01001105	14.0996	183	17.7439	297	20.4009	248	5.53175	80	5.37733	68	2.80836	36	0.00194864	1.97035	up	--	--	Molecular Function: nucleotide binding (GO:0000166);; Cellular Component: mitochondrion (GO:0005739);; Cellular Component: vacuole (GO:0005773);; Cellular Component: chloroplast stroma (GO:0009570);; Biological Process: stomatal complex morphogenesis (GO:0010103);; Biological Process: mRNA modification (GO:0016556);;	--	--	--	--	--	--	G	Carbohydrate transport and metabolism	BnaA01g09640D [Brassica napus]	molecular function: binding (GO:0005488);; cellular component: cell (GO:0005623);; cellular component: organelle (GO:0043226);; cellular component: cell part (GO:0044464);; cellular component: organelle part (GO:0044422);; biological process: developmental process (GO:0032502);; biological process: single-organism process (GO:0044699);; biological process: metabolic process (GO:0008152);; biologi…
evm.TU.BraA01001112	4.45024	153	2.93893	130	6.50173	209	13.2973	508	23.4156	776	14.3168	479	3.3957e-05	-1.81946	down	--	--	Biological Process: respiratory burst involved in defense response (GO:0002679);; Molecular Function: transcription factor activity, sequence-specific DNA binding (GO:0003700);; Cellular Component: nucleus (GO:0005634);; Biological Process: regulation of transcription, DNA-templated (GO:0006355);; Biological Process: response to heat (GO:0009408);; Biological Process: response to chitin (GO:00102…	K09419|0|brp:103856909|K09419 heat shock transcription factor, other eukaryote | (RefSeq) heat stress transcription factor A-4a-like	--	--	--	--	Heat stress transcription factor A-4a GN=F13C5.50 OS=Arabidopsis thaliana (Mouse-ear cress) PE=2 SV=1	K	Transcription	PREDICTED: heat stress transcription factor A-4a-like [Brassica rapa]	biological process: immune system process (GO:0002376);; biological process: metabolic process (GO:0008152);; biological process: single-organism process (GO:0044699);; molecular function: nucleic acid binding transcription factor activity (GO:0001071);; biological process: biological regulation (GO:0065007);; cellular component: cell (GO:0005623);; cellular component: organelle (GO:0043226);; ce…
evm.TU.BraA01001126	26.9672	626	24.9814	730	21.4387	466	89.4207	2335	88.4028	2014	38.5273	930	0.00159247	-1.54837	down	--	--	Cellular Component: ESCRT II complex (GO:0000814);; Molecular Function: protein binding (GO:0005515);; Biological Process: vesicle-mediated transport (GO:0016192);;	K12189|5.93922e-128|brp:103857037|K12189 ESCRT-II complex subunit VPS25 | (RefSeq) vacuolar protein sorting-associated protein 25	Endocytosis (ko04144)	[S]	Function unknown	ESCRT-II complex subunit	Vacuolar protein sorting-associated protein 25 GN=VPS25 OS=Arabidopsis thaliana (Mouse-ear cress) PE=1 SV=1	U	Intracellular trafficking, secretion, and vesicular transport	PREDICTED: vacuolar protein sorting-associated protein 25 [Brassica rapa]	cellular component: cell (GO:0005623);; cellular component: membrane (GO:0016020);; cellular component: macromolecular complex (GO:0032991);; cellular component: organelle (GO:0043226);; cellular component: organelle part (GO:0044422);; cellular component: membrane part (GO:0044425);; cellular component: cell part (GO:0044464);; molecular function: binding (GO:0005488);; biological process: local…
evm.TU.BraA01001128	8.39893	1113	8.82947	1497	8.12885	974	4.20202	581	3.39254	434	3.78999	382	0.000385881	1.31234	up	[L]	Replication, recombination and repair	Molecular Function: DNA binding (GO:0003677);; Cellular Component: nucleus (GO:0005634);; Biological Process: DNA methylation (GO:0006306);; Molecular Function: methyltransferase activity (GO:0008168);;	K00558|0|brp:103857074|K00558 DNA (cytosine-5)-methyltransferase 1 [EC:2.1.1.37] | (RefSeq) DNA (cytosine-5)-methyltransferase CMT2	Cysteine and methionine metabolism (ko00270)	--	--	C-5 cytosine-specific DNA methylase;; Chromo (CHRromatin Organisation MOdifier) domain;; BAH domain	DNA (cytosine-5)-methyltransferase CMT2 GN=CMT2 OS=Arabidopsis thaliana (Mouse-ear cress) PE=2 SV=3	B	Chromatin structure and dynamics	PREDICTED: DNA (cytosine-5)-methyltransferase CMT2 isoform X1 [Brassica rapa]	molecular function: binding (GO:0005488);; cellular component: cell (GO:0005623);; cellular component: organelle (GO:0043226);; cellular component: cell part (GO:0044464);; biological process: metabolic process (GO:0008152);; biological process: cellular process (GO:0009987);; molecular function: catalytic activity (GO:0003824)
evm.TU.BraA01001135	28.8473	1386	18.5509	1148	23.8105	1110	11.6283	619	9.93324	482	9.03613	438	0.0011276	1.2384	up	--	--	Cellular Component: nucleus (GO:0005634);; Cellular Component: chloroplast (GO:0009507);;	--	--	--	--	Transglutaminase-like superfamily;; Tetratricopeptide repeat	--	S	Function unknown	PREDICTED: uncharacterized protein LOC103857147 isoform X1 [Brassica rapa]	cellular component: cell (GO:0005623);; cellular component: organelle (GO:0043226);; cellular component: cell part (GO:0044464)
evm.TU.BraA01001146	0	0	0.028558	3	0.02998	2	0.929595	57	0.903078	48	0.552396	30	3.30836e-08	-4.85283	down	[Q]	Secondary metabolites biosynthesis, transport and catabolism	Molecular Function: iron ion binding (GO:0005506);; Cellular Component: extracellular region (GO:0005576);; Molecular Function: electron carrier activity (GO:0009055);; Biological Process: response to water deprivation (GO:0009414);; Biological Process: response to red or far red light (GO:0009639);; Biological Process: response to chitin (GO:0010200);; Molecular Function: (+)-abscisic acid 8'-hy…	K09843|0|brp:103857276|K09843 (+)-abscisic acid 8'-hydroxylase [EC:1.14.13.93] | (RefSeq) abscisic acid 8'-hydroxylase 1-like	Carotenoid biosynthesis (ko00906)	--	--	Cytochrome P450	Abscisic acid 8&apos;-hydroxylase 1 GN=CYP707A1 OS=Arabidopsis thaliana (Mouse-ear cress) PE=2 SV=1	Q	Secondary metabolites biosynthesis, transport and catabolism	PREDICTED: abscisic acid 8&apos;-hydroxylase 1-like [Brassica rapa]	molecular function: binding (GO:0005488);; cellular component: extracellular region (GO:0005576);; molecular function: electron carrier activity (GO:0009055);; biological process: response to stimulus (GO:0050896);; molecular function: catalytic activity (GO:0003824);; biological process: metabolic process (GO:0008152);; biological process: single-organism process (GO:0044699);; biological proces…
evm.TU.BraA01001151	1.93454	177	1.69687	199	0.515968	44	0	0	0	0	0	0	5.43439e-08	Inf	up	[E]	Amino acid transport and metabolism	Molecular Function: electron carrier activity (GO:0009055);; Molecular Function: long-chain-alcohol oxidase activity (GO:0046577);; Molecular Function: flavin adenine dinucleotide binding (GO:0050660);; Biological Process: oxidation-reduction process (GO:0055114);;	K17756|0|brp:103857337|K17756 long-chain-alcohol oxidase [EC:1.1.3.20] | (RefSeq) long-chain-alcohol oxidase FAO4A	--	--	--	GMC oxidoreductase;; GMC oxidoreductase	Long-chain-alcohol oxidase FAO4A GN=FAO4A OS=Arabidopsis thaliana (Mouse-ear cress) PE=3 SV=2	R	General function prediction only	PREDICTED: long-chain-alcohol oxidase FAO4A [Brassica rapa]	molecular function: electron carrier activity (GO:0009055);; molecular function: catalytic activity (GO:0003824);; biological process: metabolic process (GO:0008152);; biological process: single-organism process (GO:0044699);; molecular function: binding (GO:0005488)
evm.TU.BraA01001161	0.820613	57	2.59315	232	1.45056	96	15.6841	1190	11.0905	747	15.8553	1104	1.02204e-09	-3.13588	down	--	--	--	--	--	--	--	Nodulin-like	--	S	Function unknown	PREDICTED: uncharacterized protein LOC103857403 [Brassica rapa]	--
evm.TU.BraA01001190	11.1797	407	15.3722	675	14.3086	472	54.4208	2348	58.3673	2243	64.4628	3251	3.41785e-05	-2.43095	down	--	--	Cellular Component: nucleus (GO:0005634);; Biological Process: protein targeting to membrane (GO:0006612);; Biological Process: water transport (GO:0006833);; Biological Process: response to insect (GO:0009625);; Biological Process: response to salt stress (GO:0009651);; Biological Process: response to fructose (GO:0009750);; Biological Process: positive regulation of flavonoid biosynthetic proce…	--	--	--	--	Phloem protein 2	Protein PHLOEM PROTEIN 2-LIKE A1 GN=PP2A1 OS=Arabidopsis thaliana (Mouse-ear cress) PE=2 SV=1	R	General function prediction only	PREDICTED: protein PHLOEM PROTEIN 2-LIKE A1-like [Brassica rapa]	cellular component: cell (GO:0005623);; cellular component: organelle (GO:0043226);; cellular component: cell part (GO:0044464);; biological process: localization (GO:0051179);; biological process: single-organism process (GO:0044699);; biological process: response to stimulus (GO:0050896);; biological process: multi-organism process (GO:0051704);; biological process: biological regulation (GO:00…
evm.TU.BraA01001210	1.18771	106	0.660687	76	1.07458	90	6.18209	612	7.22525	622	4.48814	390	6.23876e-08	-2.55627	down	--	--	Molecular Function: calcium ion binding (GO:0005509);; Cellular Component: endosome (GO:0005768);; Cellular Component: trans-Golgi network (GO:0005802);; Cellular Component: integral component of plasma membrane (GO:0005887);; Biological Process: protein targeting to vacuole (GO:0006623);; Biological Process: response to nitrate (GO:0010167);; Biological Process: nitrate transport (GO:0015706);; …	--	--	--	--	PA domain;; Complement Clr-like EGF-like	Vacuolar-sorting receptor 7 (Precursor) GN=F18F4.210 OS=Arabidopsis thaliana (Mouse-ear cress) PE=2 SV=2	U	Intracellular trafficking, secretion, and vesicular transport	PREDICTED: vacuolar-sorting receptor 7 [Brassica rapa]	molecular function: binding (GO:0005488);; cellular component: cell (GO:0005623);; cellular component: organelle (GO:0043226);; cellular component: cell part (GO:0044464);; cellular component: organelle part (GO:0044422);; cellular component: membrane (GO:0016020);; cellular component: membrane part (GO:0044425);; biological process: localization (GO:0051179);; biological process: response to sti…
evm.TU.BraA01001227	4.3415	152	3.55416	160	2.50529	82	0.291357	12	0.209186	8	1.4608	50	0.000763724	2.31618	up	[N]	Cell motility	Biological Process: microtubule cytoskeleton organization (GO:0000226);; Cellular Component: ESCRT III complex (GO:0000815);; Biological Process: cytokinesis by cell plate formation (GO:0000911);; Molecular Function: protein binding (GO:0005515);; Cellular Component: nucleus (GO:0005634);; Biological Process: DNA replication (GO:0006260);; Biological Process: DNA methylation (GO:0006306);; Biolog…	K12191|1.80277e-127|brp:103864243|K12191 charged multivesicular body protein 2A | (RefSeq) vacuolar protein sorting-associated protein 2 homolog 2-like	Endocytosis (ko04144)	[U]	Intracellular trafficking, secretion, and vesicular transport	Snf7	Vacuolar protein sorting-associated protein 2 homolog 2 GN=MFC16.25 OS=Arabidopsis thaliana (Mouse-ear cress) PE=1 SV=2	N	Cell motility	PREDICTED: vacuolar protein sorting-associated protein 2 homolog 2-like, partial [Brassica rapa]	biological process: cellular process (GO:0009987);; biological process: cellular component organization or biogenesis (GO:0071840);; cellular component: cell (GO:0005623);; cellular component: membrane (GO:0016020);; cellular component: macromolecular complex (GO:0032991);; cellular component: organelle (GO:0043226);; cellular component: organelle part (GO:0044422);; cellular component: membrane …
evm.TU.BraA01001232	2.77035	299	3.64105	497	1.1086	114	0.081696	11	0.094068	11	0.136706	14	9.2651e-06	4.50431	up	[O]	Posttranslational modification, protein turnover, chaperones	Biological Process: cytokinesis by cell plate formation (GO:0000911);; Molecular Function: serine-type endopeptidase activity (GO:0004252);; Cellular Component: extracellular region (GO:0005576);; Cellular Component: cell wall (GO:0005618);; Biological Process: proteolysis (GO:0006508);; Molecular Function: identical protein binding (GO:0042802);; Biological Process: negative regulation of cataly…	--	--	--	--	Subtilase family;; Peptidase inhibitor I9	Subtilisin-like protease (Precursor) GN=At5g67360 OS=Arabidopsis thaliana (Mouse-ear cress) PE=1 SV=1	O	Posttranslational modification, protein turnover, chaperones	PREDICTED: subtilisin-like protease isoform X1 [Brassica rapa]	biological process: cellular process (GO:0009987);; biological process: single-organism process (GO:0044699);; molecular function: catalytic activity (GO:0003824);; biological process: metabolic process (GO:0008152);; cellular component: extracellular region (GO:0005576);; cellular component: cell (GO:0005623);; cellular component: cell part (GO:0044464);; molecular function: binding (GO:0005488)…
evm.TU.BraA01001238	0.181981	5	0.972598	28	0.900162	19	24.158	599	28.7061	618	3.40631	74	0.00323078	-4.661	down	[TZDR]	Signal transduction mechanisms;; Cytoskeleton;; Cell cycle control, cell division, chromosome partitioning;; General function prediction only	Molecular Function: calcium ion binding (GO:0005509);; Molecular Function: protein binding (GO:0005515);; Cellular Component: plasma membrane (GO:0005886);; Biological Process: trichome branching (GO:0010091);; Biological Process: response to cadmium ion (GO:0046686);;	K13448|7.95127e-99|brp:103858351|K13448 calcium-binding protein CML | (RefSeq) calcium-binding protein CML42	Plant-pathogen interaction (ko04626)	[T]	Signal transduction mechanisms	EF hand;; EF-hand domain;; EF-hand domain pair;; EF hand;; EF-hand domain pair;; Caleosin related protein	Calcium-binding protein CML42 GN=CML42 OS=Arabidopsis thaliana (Mouse-ear cress) PE=1 SV=1	T	Signal transduction mechanisms	PREDICTED: calcium-binding protein CML42 [Brassica rapa]	molecular function: binding (GO:0005488);; cellular component: cell (GO:0005623);; cellular component: membrane (GO:0016020);; cellular component: cell part (GO:0044464);; biological process: cellular process (GO:0009987);; biological process: developmental process (GO:0032502);; biological process: single-organism process (GO:0044699);; biological process: cellular component organization or biog…
evm.TU.BraA01001253	1.5772	196	1.70847	273	1.45582	169	0.360198	50	0.381748	46	0.715373	87	0.00693596	1.6875	up	[RTKL]	General function prediction only;; Signal transduction mechanisms;; Transcription;; Replication, recombination and repair	--	--	--	--	--	Leucine Rich repeats (2 copies);; Leucine rich repeat;; Leucine Rich Repeat;; Protein tyrosine kinase;; Protein kinase domain;; Leucine Rich repeat;; Leucine rich repeat;; Leucine rich repeat N-terminal domain	Probable LRR receptor-like serine/threonine-protein kinase At4g20940 GN=At4g20940 OS=Arabidopsis thaliana (Mouse-ear cress) PE=1 SV=1	T	Signal transduction mechanisms	PREDICTED: probable LRR receptor-like serine/threonine-protein kinase At4g20940 isoform X2 [Brassica rapa]	--
evm.TU.BraA01001259	0.185506	8	0.201862	13	0.417314	19	1.87757	95	3.38782	139	5.1571	202	0.000441195	-3.49804	down	--	--	--	K07466|2.23331e-12|brp:103848292|K07466 replication factor A1 | (RefSeq) replication factor A protein 1-like	--	--	--	--	Calcium-dependent protein kinase 34 GN=CPK34 OS=Arabidopsis thaliana (Mouse-ear cress) PE=2 SV=1	L	Replication, recombination and repair	BnaA02g16440D [Brassica napus]	--
evm.TU.BraA01001279	0	0	0.567594	45	0.180002	8	3.49172	264	7.85104	653	5.17308	309	1.95784e-05	-4.79589	down	[R]	General function prediction only	Cellular Component: cytoplasm (GO:0005737);; Biological Process: gibberellin metabolic process (GO:0009685);; Molecular Function: gibberellin 3-beta-dioxygenase activity (GO:0016707);; Molecular Function: C-19 gibberellin 2-beta-dioxygenase activity (GO:0052634);; Molecular Function: C-20 gibberellin 2-beta-dioxygenase activity (GO:0052635);; Biological Process: oxidation-reduction process (GO:00…	K04125|0|brp:103858857|K04125 gibberellin 2-oxidase [EC:1.14.11.13] | (RefSeq) gibberellin 2-beta-dioxygenase 8	Diterpenoid biosynthesis (ko00904)	--	--	2OG-Fe(II) oxygenase superfamily;; non-haem dioxygenase in morphine synthesis N-terminal	Gibberellin 2-beta-dioxygenase 8 GN=GA2OX8 OS=Arabidopsis thaliana (Mouse-ear cress) PE=1 SV=2	Q	Secondary metabolites biosynthesis, transport and catabolism	PREDICTED: gibberellin 2-beta-dioxygenase 8 [Brassica rapa]	cellular component: cell (GO:0005623);; cellular component: cell part (GO:0044464);; biological process: metabolic process (GO:0008152);; biological process: cellular process (GO:0009987);; biological process: single-organism process (GO:0044699);; molecular function: catalytic activity (GO:0003824)
evm.TU.BraA01001292	1.12748	99	1.5289	172	2.1966	179	9.65769	935	14.6306	1231	5.56951	473	8.8202e-05	-2.55126	down	--	--	Biological Process: respiratory burst involved in defense response (GO:0002679);; Molecular Function: protein serine/threonine kinase activity (GO:0004674);; Molecular Function: ATP binding (GO:0005524);; Cellular Component: plasma membrane (GO:0005886);; Biological Process: protein phosphorylation (GO:0006468);; Biological Process: protein targeting to membrane (GO:0006612);; Biological Process:…	--	--	--	--	S-locus glycoprotein family;; PAN-like domain;; PAN domain	G-type lectin S-receptor-like serine/threonine-protein kinase B120 (Precursor) GN=B120 OS=Arabidopsis thaliana (Mouse-ear cress) PE=2 SV=1	T	Signal transduction mechanisms	PREDICTED: G-type lectin S-receptor-like serine/threonine-protein kinase B120 [Brassica rapa]	biological process: immune system process (GO:0002376);; biological process: metabolic process (GO:0008152);; biological process: single-organism process (GO:0044699);; molecular function: catalytic activity (GO:0003824);; biological process: cellular process (GO:0009987);; molecular function: binding (GO:0005488);; cellular component: cell (GO:0005623);; cellular component: membrane (GO:0016020)…
evm.TU.BraA01001309	56.2942	3032	50.4822	3488	50.8747	2556	19.9722	1184	17.034	886	11.0417	580	1.20755e-07	1.76083	up	--	--	Molecular Function: calmodulin binding (GO:0005516);; Cellular Component: endoplasmic reticulum (GO:0005783);; Cellular Component: cytosol (GO:0005829);; Cellular Component: plasma membrane (GO:0005886);; Biological Process: protein folding (GO:0006457);; Cellular Component: plasmodesma (GO:0009506);; Cellular Component: chloroplast (GO:0009507);; Biological Process: cellular response to heat (GO…	--	--	--	--	--	BAG family molecular chaperone regulator 7 GN=BAG7 OS=Arabidopsis thaliana (Mouse-ear cress) PE=1 SV=1	S	Function unknown	PREDICTED: BAG family molecular chaperone regulator 7-like [Brassica rapa]	molecular function: binding (GO:0005488);; cellular component: cell (GO:0005623);; cellular component: organelle (GO:0043226);; cellular component: cell part (GO:0044464);; cellular component: membrane (GO:0016020);; biological process: cellular process (GO:0009987);; cellular component: cell junction (GO:0030054);; biological process: response to stimulus (GO:0050896)
evm.TU.BraA01001350	0.500864	45	0.517961	57	0.695372	63	2.13832	214	5.38358	387	3.84148	185	0.000388291	-2.25885	down	[RTKL]	General function prediction only;; Signal transduction mechanisms;; Transcription;; Replication, recombination and repair	Molecular Function: calmodulin-dependent protein kinase activity (GO:0004683);; Molecular Function: protein tyrosine kinase activity (GO:0004713);; Molecular Function: calcium ion binding (GO:0005509);; Molecular Function: ATP binding (GO:0005524);; Cellular Component: nucleus (GO:0005634);; Cellular Component: plasma membrane (GO:0005886);; Biological Process: protein phosphorylation (GO:0006468…	K13412|0|brp:103859640|K13412 calcium-dependent protein kinase [EC:2.7.11.1] | (RefSeq) calcium-dependent protein kinase 15	Plant-pathogen interaction (ko04626)	[T]	Signal transduction mechanisms	Protein kinase domain;; EF hand;; EF-hand domain pair;; Protein tyrosine kinase;; EF-hand domain pair;; EF-hand domain;; EF hand;; Senescence regulator;; Cytoskeletal-regulatory complex EF hand;; Secreted protein acidic and rich in cysteine Ca binding region;; Kinase-like;; Toprim-like	Calcium-dependent protein kinase 15 GN=CPK15 OS=Arabidopsis thaliana (Mouse-ear cress) PE=2 SV=1	T	Signal transduction mechanisms	PREDICTED: calcium-dependent protein kinase 15 [Brassica rapa]	molecular function: catalytic activity (GO:0003824);; biological process: metabolic process (GO:0008152);; biological process: cellular process (GO:0009987);; molecular function: binding (GO:0005488);; cellular component: cell (GO:0005623);; cellular component: organelle (GO:0043226);; cellular component: cell part (GO:0044464);; cellular component: membrane (GO:0016020);; cellular component: cel…
evm.TU.BraA01001352	2675.13	118442	2605.3	148229	1818.76	75726	37.5553	2243	21.6928	985	80.9853	4337	4.16998e-15	5.35667	up	[P]	Inorganic ion transport and metabolism	Molecular Function: peroxidase activity (GO:0004601);; Cellular Component: extracellular region (GO:0005576);; Biological Process: water transport (GO:0006833);; Biological Process: response to oxidative stress (GO:0006979);; Biological Process: response to salt stress (GO:0009651);; Biological Process: response to fructose (GO:0009750);; Biological Process: cysteine biosynthetic process (GO:0019…	K00430|0|brp:103859651|K00430 peroxidase [EC:1.11.1.7] | (RefSeq) peroxidase 42	Phenylpropanoid biosynthesis (ko00940)	--	--	Peroxidase	Peroxidase 42 (Precursor) OS=Arabidopsis thaliana (Mouse-ear cress) PE=1 SV=2	G	Carbohydrate transport and metabolism	PREDICTED: peroxidase 42 [Brassica rapa]	molecular function: catalytic activity (GO:0003824);; molecular function: antioxidant activity (GO:0016209);; biological process: metabolic process (GO:0008152);; biological process: cellular process (GO:0009987);; biological process: single-organism process (GO:0044699);; biological process: response to stimulus (GO:0050896);; biological process: detoxification (GO:0098754);; cellular component:…
evm.TU.BraA01001359	5.04997	63	11.6111	186	7.31878	85	0.302865	5	0.084781	2	0.247743	3	1.20829e-08	4.95272	up	--	--	Biological Process: polysaccharide biosynthetic process (GO:0000271);; Molecular Function: copper ion binding (GO:0005507);; Cellular Component: extracellular region (GO:0005576);; Cellular Component: plant-type cell wall (GO:0009505);; Cellular Component: plasmodesma (GO:0009506);; Biological Process: multidimensional cell growth (GO:0009825);; Biological Process: cell tip growth (GO:0009932);; …	--	--	--	--	Multicopper oxidase	L-ascorbate oxidase homolog (Precursor) OS=Nicotiana tabacum (Common tobacco) PE=1 SV=1	Q	Secondary metabolites biosynthesis, transport and catabolism	PREDICTED: L-ascorbate oxidase homolog [Brassica rapa]	biological process: metabolic process (GO:0008152);; biological process: single-organism process (GO:0044699);; molecular function: binding (GO:0005488);; cellular component: extracellular region (GO:0005576);; cellular component: cell (GO:0005623);; cellular component: cell part (GO:0044464);; cellular component: cell junction (GO:0030054);; biological process: cellular process (GO:0009987);; bi…
evm.TU.BraA01001360	50.706	4784	58.3426	7087	37.5615	3310	2.83705	298	2.31206	211	5.21779	480	5.17454e-26	3.80413	up	[Q]	Secondary metabolites biosynthesis, transport and catabolism	Biological Process: polysaccharide biosynthetic process (GO:0000271);; Molecular Function: copper ion binding (GO:0005507);; Cellular Component: extracellular region (GO:0005576);; Cellular Component: plant-type cell wall (GO:0009505);; Cellular Component: plasmodesma (GO:0009506);; Biological Process: multidimensional cell growth (GO:0009825);; Biological Process: cell tip growth (GO:0009932);; …	--	--	[Q]	Secondary metabolites biosynthesis, transport and catabolism	Multicopper oxidase;; Multicopper oxidase;; Multicopper oxidase	L-ascorbate oxidase homolog (Precursor) GN=Bp10 OS=Brassica napus (Rape) PE=2 SV=1	Q	Secondary metabolites biosynthesis, transport and catabolism	BnaA01g11870D [Brassica napus]	biological process: metabolic process (GO:0008152);; biological process: single-organism process (GO:0044699);; molecular function: binding (GO:0005488);; cellular component: extracellular region (GO:0005576);; cellular component: cell (GO:0005623);; cellular component: cell part (GO:0044464);; cellular component: cell junction (GO:0030054);; biological process: cellular process (GO:0009987);; bi…
evm.TU.BraA01001382	5.37184	543	4.17095	501	6.33969	537	16.5187	1945	16.2299	1700	23.1621	2124	1.69025e-08	-1.89641	down	[R]	General function prediction only	Molecular Function: inward rectifier potassium channel activity (GO:0005242);; Biological Process: potassium ion transport (GO:0006813);; Cellular Component: plasmodesma (GO:0009506);; Biological Process: response to abscisic acid (GO:0009737);; Biological Process: myo-inositol hexakisphosphate biosynthetic process (GO:0010264);; Cellular Component: integral component of membrane (GO:0016021);; M…	--	--	--	--	Domain of unknown function (DUF3354);; Ankyrin repeats (3 copies);; Ion transport protein;; Ankyrin repeat;; Ankyrin repeats (many copies);; Ankyrin repeats (many copies);; Cyclic nucleotide-binding domain;; Ankyrin repeat;; Ion channel	Potassium channel AKT2/3 GN=T10I14.30 OS=Arabidopsis thaliana (Mouse-ear cress) PE=1 SV=1	P	Inorganic ion transport and metabolism	PREDICTED: potassium channel AKT2/3 [Brassica rapa]	molecular function: transporter activity (GO:0005215);; molecular function: molecular transducer activity (GO:0060089);; biological process: cellular process (GO:0009987);; biological process: single-organism process (GO:0044699);; biological process: localization (GO:0051179);; biological process: biological regulation (GO:0065007);; cellular component: cell junction (GO:0030054);; biological pr…
evm.TU.BraA01001386	96.9567	2039	78.4317	2132	83.9408	1648	159.343	3814	144.668	3132	155.196	4242	0.00444011	-1.00045	down	[C]	Energy production and conversion	Molecular Function: structural molecule activity (GO:0005198);; Molecular Function: iron ion binding (GO:0005506);; Cellular Component: mitochondrion (GO:0005739);; Cellular Component: chloroplast (GO:0009507);; Biological Process: iron-sulfur cluster assembly (GO:0016226);; Molecular Function: iron-sulfur cluster binding (GO:0051536);;	--	--	--	--	NifU-like N terminal domain	Iron-sulfur cluster assembly protein 1 (Precursor) GN=ISU1 OS=Arabidopsis thaliana (Mouse-ear cress) PE=2 SV=1	C	Energy production and conversion	PREDICTED: iron-sulfur cluster assembly protein 1 [Brassica rapa]	molecular function: structural molecule activity (GO:0005198);; molecular function: binding (GO:0005488);; cellular component: cell (GO:0005623);; cellular component: organelle (GO:0043226);; cellular component: cell part (GO:0044464);; biological process: metabolic process (GO:0008152);; biological process: cellular process (GO:0009987);; biological process: cellular component organization or bi…
evm.TU.BraA01001387	19.1949	724	16.8149	817	19.7615	697	104.665	4391	91.5571	3336	87.4494	3213	7.14027e-13	-2.31672	down	--	--	Molecular Function: structural molecule activity (GO:0005198);; Molecular Function: protein binding (GO:0005515);; Cellular Component: nucleus (GO:0005634);; Biological Process: response to cold (GO:0009409);; Cellular Component: chloroplast thylakoid membrane (GO:0009535);; Biological Process: response to abscisic acid (GO:0009737);; Biological Process: photoinhibition (GO:0010205);; Cellular Co…	--	--	--	--	PAP_fibrillin	Plastid lipid-associated protein 2, chloroplastic (Precursor) GN=PAP2 OS=Brassica campestris (Field mustard) PE=1 SV=1	S	Function unknown	PREDICTED: plastid lipid-associated protein 2, chloroplastic [Brassica rapa]	molecular function: structural molecule activity (GO:0005198);; molecular function: binding (GO:0005488);; cellular component: cell (GO:0005623);; cellular component: organelle (GO:0043226);; cellular component: cell part (GO:0044464);; biological process: response to stimulus (GO:0050896);; cellular component: membrane (GO:0016020);; cellular component: organelle part (GO:0044422);; biological p…
evm.TU.BraA01001388	13.2024	713	11.9551	869	15.6476	786	33.3752	2034	34.1072	1813	21.0337	1112	0.00138286	-1.07361	down	--	--	Cellular Component: mitochondrial envelope (GO:0005740);; Biological Process: respiratory gaseous exchange (GO:0007585);; Biological Process: response to temperature stimulus (GO:0009266);; Cellular Component: thylakoid (GO:0009579);; Biological Process: response to high light intensity (GO:0009644);; Biological Process: chloroplast organization (GO:0009658);; Molecular Function: alternative oxid…	K17893|0|brp:103859909|K17893 ubiquinol oxidase [EC:1.10.3.11] | (RefSeq) ubiquinol oxidase 4, chloroplastic/chromoplastic	--	--	--	Alternative oxidase	Ubiquinol oxidase 4, chloroplastic/chromoplastic (Precursor) GN=T10I14_90 OS=Arabidopsis thaliana (Mouse-ear cress) PE=1 SV=2	R	General function prediction only	PREDICTED: ubiquinol oxidase 4, chloroplastic/chromoplastic [Brassica rapa]	cellular component: cell (GO:0005623);; cellular component: organelle (GO:0043226);; cellular component: organelle part (GO:0044422);; cellular component: cell part (GO:0044464);; biological process: multicellular organismal process (GO:0032501);; biological process: single-organism process (GO:0044699);; biological process: response to stimulus (GO:0050896);; biological process: cellular process…
evm.TU.BraA01001392	11.9341	667	17.0638	1211	10.6845	558	5.85531	370	4.23829	246	7.37797	414	0.00402136	1.1193	up	--	--	Molecular Function: obsolete ubiquitin thiolesterase activity (GO:0004221);; Biological Process: ubiquitin-dependent protein catabolic process (GO:0006511);;	--	--	--	--	--	Uncharacterized membrane protein At1g16860 GN=At1g16860 OS=Arabidopsis thaliana (Mouse-ear cress) PE=1 SV=1	S	Function unknown	PREDICTED: uncharacterized membrane protein At1g16860 [Brassica rapa]	biological process: metabolic process (GO:0008152);; biological process: cellular process (GO:0009987)
evm.TU.BraA01001413	9.70258	813	8.39108	927	10.2322	819	3.7831	362	3.84086	290	3.68995	353	0.00123795	1.30502	up	--	--	Cellular Component: nucleus (GO:0005634);; Biological Process: signal transduction (GO:0007165);; Molecular Function: oxysterol binding (GO:0008142);; Biological Process: steroid metabolic process (GO:0008202);; Molecular Function: phosphatidylinositol binding (GO:0035091);;	K20456|0|brp:103860119|K20456 oxysterol-binding protein 1 | (RefSeq) oxysterol-binding protein-related protein 2A	--	[I]	Lipid transport and metabolism	Oxysterol-binding protein;; Pleckstrin homology domain;; PH domain	Oxysterol-binding protein-related protein 2A GN=ORP2A OS=Arabidopsis thaliana (Mouse-ear cress) PE=2 SV=1	T	Signal transduction mechanisms	PREDICTED: oxysterol-binding protein-related protein 2A isoform X2 [Brassica rapa]	cellular component: cell (GO:0005623);; cellular component: organelle (GO:0043226);; cellular component: cell part (GO:0044464);; biological process: cellular process (GO:0009987);; biological process: biological regulation (GO:0065007);; molecular function: binding (GO:0005488);; biological process: metabolic process (GO:0008152);; biological process: single-organism process (GO:0044699)
evm.TU.BraA01001437	0.21452	20	1.21687	101	0.564395	33	3.52584	251	3.07105	219	1.72482	107	0.00339679	-2.03779	down	--	--	Cellular Component: cytosol (GO:0005829);; Biological Process: metabolic process (GO:0008152);; Molecular Function: amino acid binding (GO:0016597);;	--	--	--	--	ACT domain;; ACT domain;; ACT domain;; Reverse transcriptase-like	ACT domain-containing protein ACR7 {ECO:0000305} OS=Arabidopsis thaliana (Mouse-ear cress) PE=2 SV=1	R	General function prediction only	BnaA01g12490D [Brassica napus]	cellular component: cell (GO:0005623);; cellular component: cell part (GO:0044464);; biological process: metabolic process (GO:0008152);; molecular function: binding (GO:0005488)
evm.TU.BraA01001443	5.62068	315	3.67959	257	5.02808	272	1.5213	93	1.08083	59	1.77083	104	0.00457461	1.68767	up	--	--	Biological Process: microtubule cytoskeleton organization (GO:0000226);; Biological Process: cytokinesis by cell plate formation (GO:0000911);; Cellular Component: nucleus (GO:0005634);; Cellular Component: mitochondrion (GO:0005739);; Biological Process: methylation-dependent chromatin silencing (GO:0006346);; Biological Process: regulation of flower development (GO:0009909);; Cellular Component…	--	--	--	--	Cell cycle regulated microtubule associated protein	Protein TPX2 GN=TPX2 OS=Arabidopsis thaliana (Mouse-ear cress) PE=1 SV=1	S	Function unknown	PREDICTED: protein TPX2-like isoform X2 [Brassica rapa]	biological process: cellular process (GO:0009987);; biological process: cellular component organization or biogenesis (GO:0071840);; biological process: single-organism process (GO:0044699);; cellular component: cell (GO:0005623);; cellular component: organelle (GO:0043226);; cellular component: cell part (GO:0044464);; biological process: metabolic process (GO:0008152);; biological process: biol…
evm.TU.BraA01001464	2.64639	249	5.0074	545	5.44725	428	15.6007	1609	23.8427	1959	11.5821	987	1.9223e-06	-1.93883	down	[GEPR]	Carbohydrate transport and metabolism;; Amino acid transport and metabolism;; Inorganic ion transport and metabolism;; General function prediction only	Cellular Component: Golgi apparatus (GO:0005794);; Cellular Component: integral component of membrane (GO:0016021);; Biological Process: transmembrane transport (GO:0055085);;	--	--	[R]	General function prediction only	Major Facilitator Superfamily;; SPX domain	SPX domain-containing membrane protein At4g22990 GN=At4g22990 OS=Arabidopsis thaliana (Mouse-ear cress) PE=2 SV=2	P	Inorganic ion transport and metabolism	PREDICTED: SPX domain-containing membrane protein At4g22990 isoform X1 [Brassica rapa]	cellular component: cell (GO:0005623);; cellular component: organelle (GO:0043226);; cellular component: cell part (GO:0044464);; cellular component: membrane (GO:0016020);; cellular component: membrane part (GO:0044425);; biological process: localization (GO:0051179)
evm.TU.BraA01001471	4.01243	110	4.4485	157	4.35178	112	12.977	395	24.772	655	12.8543	343	0.000145619	-1.92379	down	--	--	--	--	--	--	--	Thaumatin family	Pathogenesis-related protein R major form (Precursor) OS=Nicotiana tabacum (Common tobacco) PE=1 SV=1	R	General function prediction only	PREDICTED: thaumatin-like protein 1 [Brassica rapa]	--
evm.TU.BraA01001501	51.0625	3174	39.9384	3245	38.2232	2324	2.36566	184	1.39861	80	5.6485	330	3.62129e-29	3.77182	up	[M]	Cell wall/membrane/envelope biogenesis	Molecular Function: polygalacturonase activity (GO:0004650);; Cellular Component: extracellular region (GO:0005576);; Cellular Component: cell wall (GO:0005618);; Biological Process: carbohydrate metabolic process (GO:0005975);;	--	--	--	--	Glycosyl hydrolases family 28;; Pectate lyase superfamily protein	Probable polygalacturonase OS=Vitis vinifera (Grape) PE=1 SV=1	R	General function prediction only	PREDICTED: probable polygalacturonase [Brassica rapa]	molecular function: catalytic activity (GO:0003824);; cellular component: extracellular region (GO:0005576);; cellular component: cell (GO:0005623);; cellular component: cell part (GO:0044464);; biological process: metabolic process (GO:0008152)
evm.TU.BraA01001507	17.5213	469	25.17	868	21.9816	550	10.5181	314	8.16279	211	4.11767	108	0.00071695	1.54643	up	--	--	--	--	--	--	--	--	F-box protein At5g25290 GN=At5g25290 OS=Arabidopsis thaliana (Mouse-ear cress) PE=2 SV=1	R	General function prediction only	PREDICTED: F-box protein At5g25290-like [Brassica rapa]	--
evm.TU.BraA01001513	4.88312	225	4.64761	276	6.5567	282	1.69649	87	2.33536	104	0.900903	41	0.00503551	1.76635	up	--	--	--	--	--	--	--	Protein of unknown function (DUF793)	--	S	Function unknown	PREDICTED: uncharacterized protein LOC103861190 [Brassica rapa]	--
evm.TU.BraA01001521	17.972	570	19.8524	811	16.7533	497	9.14805	323	5.11085	157	6.98053	216	0.0021258	1.37241	up	[J]	Translation, ribosomal structure and biogenesis	Molecular Function: structural constituent of ribosome (GO:0003735);; Cellular Component: ribosome (GO:0005840);; Biological Process: translation (GO:0006412);; Biological Process: heme biosynthetic process (GO:0006783);; Molecular Function: 5S rRNA binding (GO:0008097);; Molecular Function: zinc ion binding (GO:0008270);; Cellular Component: chloroplast (GO:0009507);; Molecular Function: cobalt …	K02897|6.40575e-179|brp:103861282|K02897 large subunit ribosomal protein L25 | (RefSeq) 50S ribosomal protein L25	Ribosome (ko03010)	--	--	Ribosomal protein TL5, C-terminal domain;; Ribosomal L25p family	--	J	Translation, ribosomal structure and biogenesis	PREDICTED: uncharacterized protein LOC103861282 [Brassica rapa]	molecular function: structural molecule activity (GO:0005198);; cellular component: cell (GO:0005623);; cellular component: macromolecular complex (GO:0032991);; cellular component: organelle (GO:0043226);; cellular component: cell part (GO:0044464);; biological process: metabolic process (GO:0008152);; biological process: cellular process (GO:0009987);; biological process: single-organism proces…
evm.TU.BraA01001529	31.9274	432	20.2975	354	27.451	347	7.95075	129	11.8303	170	6.31551	86	0.00486267	1.56432	up	--	--	Cellular Component: Golgi apparatus (GO:0005794);; Biological Process: proton transport (GO:0015992);; Cellular Component: vacuolar proton-transporting V-type ATPase complex (GO:0016471);; Molecular Function: hydrolase activity, acting on acid anhydrides, catalyzing transmembrane movement of substances (GO:0016820);;	K02152|1.87762e-72|brp:103861379|K02152 V-type H+-transporting ATPase subunit G | (RefSeq) V-type proton ATPase subunit G2	Oxidative phosphorylation (ko00190);; Phagosome (ko04145)	--	--	Vacuolar (H+)-ATPase G subunit	V-type proton ATPase subunit G2 GN=F9D16.180 OS=Arabidopsis thaliana (Mouse-ear cress) PE=1 SV=2	C	Energy production and conversion	PREDICTED: V-type proton ATPase subunit G2 [Brassica rapa]	cellular component: cell (GO:0005623);; cellular component: organelle (GO:0043226);; cellular component: cell part (GO:0044464);; biological process: single-organism process (GO:0044699);; biological process: localization (GO:0051179);; cellular component: membrane (GO:0016020);; cellular component: macromolecular complex (GO:0032991);; cellular component: organelle part (GO:0044422);; cellular c…
evm.TU.BraA01001535	17.5039	1049	18.8771	1501	7.2095	402	1.08548	71	1.68335	59	1.25162	70	1.0358e-05	3.75942	up	--	--	Biological Process: microtubule cytoskeleton organization (GO:0000226);; Biological Process: cytokinesis by cell plate formation (GO:0000911);; Molecular Function: DNA binding (GO:0003677);; Molecular Function: transcription factor activity, sequence-specific DNA binding (GO:0003700);; Cellular Component: nucleus (GO:0005634);; Biological Process: acetyl-CoA metabolic process (GO:0006084);; Biolo…	K09273|0|brp:103861435|K09273 upstream-binding transcription factor | (RefSeq) high mobility group B protein 6	--	[R]	General function prediction only	HMG (high mobility group) box;; HMG-box domain;; CHDNT (NUC034) domain	High mobility group B protein 6 OS=Arabidopsis thaliana (Mouse-ear cress) PE=2 SV=1	R	General function prediction only	PREDICTED: high mobility group B protein 6 [Brassica rapa]	biological process: cellular process (GO:0009987);; biological process: cellular component organization or biogenesis (GO:0071840);; biological process: single-organism process (GO:0044699);; molecular function: binding (GO:0005488);; molecular function: nucleic acid binding transcription factor activity (GO:0001071);; biological process: biological regulation (GO:0065007);; cellular component: c…
evm.TU.BraA01001538	4.43302	235	5.29252	359	2.42325	120	0.093317	6	0.064249	4	0	0	1.16197e-13	6.15208	up	[M]	Cell wall/membrane/envelope biogenesis	Molecular Function: polygalacturonase activity (GO:0004650);; Cellular Component: extracellular region (GO:0005576);; Biological Process: carbohydrate metabolic process (GO:0005975);;	--	--	--	--	Glycosyl hydrolases family 28;; Pectate lyase superfamily protein	Probable polygalacturonase OS=Vitis vinifera (Grape) PE=1 SV=1	R	General function prediction only	PREDICTED: probable polygalacturonase [Brassica rapa]	molecular function: catalytic activity (GO:0003824);; cellular component: extracellular region (GO:0005576);; biological process: metabolic process (GO:0008152)
evm.TU.BraA01001544	4.55218	94	5.16706	138	11.2523	217	18.6484	428	21.6604	432	18.2384	367	0.00367658	-1.4427	down	--	--	Cellular Component: nucleus (GO:0005634);;	--	--	--	--	--	--	S	Function unknown	PREDICTED: uncharacterized protein LOC103861498 [Brassica rapa]	cellular component: cell (GO:0005623);; cellular component: organelle (GO:0043226);; cellular component: cell part (GO:0044464)
evm.TU.BraA01001546	17.1271	292	20.6714	459	11.951	189	36.3208	695	40.8921	679	49.7932	836	0.00221055	-1.35222	down	--	--	Cellular Component: mitochondrion (GO:0005739);; Cellular Component: chloroplast (GO:0009507);;	--	--	--	--	--	--	S	Function unknown	PREDICTED: uncharacterized protein LOC103861518 [Brassica rapa]	cellular component: cell (GO:0005623);; cellular component: organelle (GO:0043226);; cellular component: cell part (GO:0044464)
evm.TU.BraA01001558	0.51744	17	0.316617	10	0.066891	2	2.31458	66	3.66065	81	2.25615	69	0.000143232	-2.95404	down	--	--	Molecular Function: zinc ion binding (GO:0008270);;	--	--	[O]	Posttranslational modification, protein turnover, chaperones	Ring finger domain;; RING-H2 zinc finger	RING-H2 zinc finger protein RHA4a GN=RHA4A OS=Arabidopsis thaliana (Mouse-ear cress) PE=2 SV=1	O	Posttranslational modification, protein turnover, chaperones	PREDICTED: RING-H2 zinc finger protein RHA4a [Brassica rapa]	molecular function: binding (GO:0005488)
evm.TU.BraA01001569	16.0862	1291	17.0905	1764	15.9726	1210	37.3448	3339	55.1653	4245	58.4011	4628	9.00539e-05	-1.59953	down	[S]	Function unknown	Cellular Component: plasma membrane (GO:0005886);; Biological Process: oligopeptide transport (GO:0006857);; Biological Process: response to iron ion (GO:0010039);; Molecular Function: oligopeptide transporter activity (GO:0015198);; Biological Process: seed development (GO:0048316);; Molecular Function: iron-nicotianamine transmembrane transporter activity (GO:0051980);; Biological Process: tran…	--	--	--	--	OPT oligopeptide transporter protein	Metal-nicotianamine transporter YSL1 GN=YSL1 OS=Arabidopsis thaliana (Mouse-ear cress) PE=2 SV=2	P	Inorganic ion transport and metabolism	BnaA08g10710D [Brassica napus]	cellular component: cell (GO:0005623);; cellular component: membrane (GO:0016020);; cellular component: cell part (GO:0044464);; biological process: localization (GO:0051179);; biological process: response to stimulus (GO:0050896);; molecular function: transporter activity (GO:0005215);; biological process: reproduction (GO:0000003);; biological process: reproductive process (GO:0022414);; biolog…
evm.TU.BraA01001571	0.674497	40	1.1756	89	1.38914	77	0.031111	3	0.100497	6	0	0	1.10665e-07	4.54101	up	[R]	General function prediction only	Cellular Component: cytoplasm (GO:0005737);; Molecular Function: hydrolase activity (GO:0016787);;	--	--	--	--	Alpha/beta hydrolase family;; alpha/beta hydrolase fold;; Alpha/beta hydrolase family;; Serine hydrolase	--	R	General function prediction only	PREDICTED: uncharacterized protein LOC103861771 [Brassica rapa]	cellular component: cell (GO:0005623);; cellular component: cell part (GO:0044464);; molecular function: catalytic activity (GO:0003824)
evm.TU.BraA01001575	10.8882	534	10.645	658	10.6233	475	29.0918	1582	41.8721	1959	19.2522	881	0.000997616	-1.42824	down	[R]	General function prediction only	Molecular Function: phospholipase A2 activity (GO:0004623);; Biological Process: toxin catabolic process (GO:0009407);; Biological Process: response to chitin (GO:0010200);; Biological Process: response to cyclopentenone (GO:0010583);; Molecular Function: lysophosphatidic acid acyltransferase activity (GO:0042171);; Biological Process: defense response by callose deposition (GO:0052542);; Biologi…	--	--	[R]	General function prediction only	Alpha/beta hydrolase family;; alpha/beta hydrolase fold;; Alpha/beta hydrolase family;; Ndr family;; Alpha/beta hydrolase	1-acylglycerol-3-phosphate O-acyltransferase GN=At4g24160 OS=Arabidopsis thaliana (Mouse-ear cress) PE=1 SV=1	R	General function prediction only	PREDICTED: abhydrolase domain-containing protein 4 [Brassica rapa]	molecular function: catalytic activity (GO:0003824);; biological process: metabolic process (GO:0008152);; biological process: cellular process (GO:0009987);; biological process: single-organism process (GO:0044699);; biological process: response to stimulus (GO:0050896);; biological process: detoxification (GO:0098754);; biological process: localization (GO:0051179);; biological process: biologi…
evm.TU.BraA01001582	44.9744	780	33.3033	744	34.5894	560	18.2644	352	19.6937	330	9.50094	161	0.00372789	1.30572	up	--	--	Molecular Function: protein binding (GO:0005515);; Cellular Component: nucleus (GO:0005634);; Biological Process: response to ethylene (GO:0009723);; Biological Process: response to abscisic acid (GO:0009737);; Biological Process: seed germination (GO:0009845);; Biological Process: salicylic acid mediated signaling pathway (GO:0009863);; Biological Process: jasmonic acid mediated signaling pathwa…	K14495|1.12381e-97|brp:103861839|K14495 F-box protein GID2 | (RefSeq) F-box protein GID2	Plant hormone signal transduction (ko04075)	--	--	F-box domain;; F-box-like	F-box protein GID2 GN=T22A6.40 OS=Arabidopsis thaliana (Mouse-ear cress) PE=1 SV=1	R	General function prediction only	PREDICTED: F-box protein GID2 [Brassica rapa]	molecular function: binding (GO:0005488);; cellular component: cell (GO:0005623);; cellular component: organelle (GO:0043226);; cellular component: cell part (GO:0044464);; biological process: response to stimulus (GO:0050896);; biological process: multicellular organismal process (GO:0032501);; biological process: single-organism process (GO:0044699);; biological process: cellular process (GO:00…
evm.TU.BraA01001594	17.4765	227	17.3768	291	9.33118	113	0.820439	12	1.6126	21	0.723891	10	4.44383e-08	3.80082	up	--	--	Cellular Component: nucleus (GO:0005634);; Biological Process: response to water deprivation (GO:0009414);;	--	--	--	--	--	--	S	Function unknown	PREDICTED: uncharacterized protein LOC103861940 [Brassica rapa]	cellular component: cell (GO:0005623);; cellular component: organelle (GO:0043226);; cellular component: cell part (GO:0044464);; biological process: response to stimulus (GO:0050896)
evm.TU.BraA01001610	13.7365	720	11.1085	750	13.8316	682	34.5235	2019	42.7501	2161	21.1571	1047	0.000521554	-1.27691	down	[RTKL]	General function prediction only;; Signal transduction mechanisms;; Transcription;; Replication, recombination and repair	Molecular Function: protein serine/threonine kinase activity (GO:0004674);; Molecular Function: protein tyrosine kinase activity (GO:0004713);; Molecular Function: ATP binding (GO:0005524);; Cellular Component: plasma membrane (GO:0005886);; Biological Process: signal transduction (GO:0007165);; Biological Process: response to glucose (GO:0009749);; Biological Process: response to nitrate (GO:001…	--	--	--	--	Protein kinase domain;; Protein tyrosine kinase;; NAF domain;; Kinase-like	CBL-interacting serine/threonine-protein kinase 8 GN=T22A6.230 OS=Arabidopsis thaliana (Mouse-ear cress) PE=1 SV=1	T	Signal transduction mechanisms	PREDICTED: CBL-interacting serine/threonine-protein kinase 8 [Brassica rapa]	molecular function: catalytic activity (GO:0003824);; biological process: metabolic process (GO:0008152);; biological process: cellular process (GO:0009987);; molecular function: binding (GO:0005488);; cellular component: cell (GO:0005623);; cellular component: membrane (GO:0016020);; cellular component: cell part (GO:0044464);; biological process: biological regulation (GO:0065007);; biological …
evm.TU.BraA01001613	11.2954	826	5.45376	805	6.00256	763	28.8543	2525	32.8544	3243	32.907	3154	9.30914e-09	-1.93704	down	[G]	Carbohydrate transport and metabolism	Molecular Function: ATP binding (GO:0005524);; Biological Process: starch catabolic process (GO:0005983);; Cellular Component: chloroplast stroma (GO:0009570);; Biological Process: plant-type cell wall organization (GO:0009664);; Cellular Component: chloroplast envelope (GO:0009941);; Molecular Function: carbohydrate kinase activity (GO:0019200);; Biological Process: starch biosynthetic process (…	K08244|0|brp:103862103|K08244 alpha-glucan, water dikinase [EC:2.7.9.4] | (RefSeq) alpha-glucan water dikinase 2	--	--	--	Pyruvate phosphate dikinase, PEP/pyruvate binding domain;; Protein of unknown function (DUF2934)	Alpha-glucan water dikinase 2 (Precursor) GN=GWD2 OS=Arabidopsis thaliana (Mouse-ear cress) PE=2 SV=3	C	Energy production and conversion	PREDICTED: alpha-glucan water dikinase 2 [Brassica rapa]	molecular function: binding (GO:0005488);; biological process: metabolic process (GO:0008152);; biological process: cellular process (GO:0009987);; cellular component: cell (GO:0005623);; cellular component: organelle (GO:0043226);; cellular component: organelle part (GO:0044422);; cellular component: cell part (GO:0044464);; biological process: cellular component organization or biogenesis (GO:0…
evm.TU.BraA01001621	0.534018	27	2.16527	138	2.00275	93	6.6605	365	5.44476	260	5.19084	250	0.00193449	-1.85273	down	--	--	Cellular Component: nucleus (GO:0005634);; Cellular Component: endoplasmic reticulum (GO:0005783);; Biological Process: wax biosynthetic process (GO:0010025);; Molecular Function: transferase activity, transferring acyl groups other than amino-acyl groups (GO:0016747);; Biological Process: cysteine biosynthetic process (GO:0019344);; Biological Process: cuticle development (GO:0042335);; Biologic…	--	--	--	--	Transferase family	Protein ECERIFERUM 1 GN=CER2 OS=Arabidopsis thaliana (Mouse-ear cress) PE=1 SV=1	S	Function unknown	PREDICTED: protein ECERIFERUM 1 [Brassica rapa]	cellular component: cell (GO:0005623);; cellular component: organelle (GO:0043226);; cellular component: cell part (GO:0044464);; biological process: metabolic process (GO:0008152);; biological process: single-organism process (GO:0044699);; molecular function: catalytic activity (GO:0003824);; biological process: cellular process (GO:0009987);; biological process: developmental process (GO:00325…
evm.TU.BraA01001622	8.1719	509	7.01352	524	7.92484	452	2.88608	194	4.05908	201	3.47676	183	0.00708746	1.3274	up	[P]	Inorganic ion transport and metabolism	Biological Process: tryptophan biosynthetic process (GO:0000162);; Biological Process: response to reactive oxygen species (GO:0000302);; Biological Process: defense response to insect (GO:0002213);; Biological Process: response to molecule of fungal origin (GO:0002238);; Molecular Function: DNA binding (GO:0003677);; Molecular Function: transcription factor activity, sequence-specific DNA bindin…	K00327|0|brp:103862186|K00327 NADPH-ferrihemoprotein reductase [EC:1.6.2.4] | (RefSeq) NADPH--cytochrome P450 reductase 1-like	--	--	--	FAD binding domain;; Flavodoxin;; Oxidoreductase NAD-binding domain	NADPH--cytochrome P450 reductase 1 GN=F22K18.280 OS=Arabidopsis thaliana (Mouse-ear cress) PE=1 SV=1	P	Inorganic ion transport and metabolism	PREDICTED: NADPH--cytochrome P450 reductase 1-like [Brassica rapa]	biological process: metabolic process (GO:0008152);; biological process: cellular process (GO:0009987);; biological process: single-organism process (GO:0044699);; biological process: response to stimulus (GO:0050896);; molecular function: binding (GO:0005488);; molecular function: nucleic acid binding transcription factor activity (GO:0001071);; biological process: biological regulation (GO:0065…
evm.TU.BraA01001639	57.4489	6020	71.5552	9778	93.8398	9301	183.688	21671	349.832	35953	170.074	17690	0.00221927	-1.61004	down	--	--	Cellular Component: vacuole (GO:0005773);; Molecular Function: zinc ion binding (GO:0008270);; Molecular Function: ubiquitin binding (GO:0043130);; Biological Process: protein polymerization (GO:0051258);;	K17987|0|brp:103862466|K17987 next to BRCA1 gene 1 protein | (RefSeq) protein NBR1 homolog	--	[R]	General function prediction only	UBA/TS-N domain;; PB1 domain;; Zinc finger, ZZ type	--	R	General function prediction only	PREDICTED: uncharacterized protein LOC103862466 [Brassica rapa]	cellular component: cell (GO:0005623);; cellular component: organelle (GO:0043226);; cellular component: cell part (GO:0044464);; molecular function: binding (GO:0005488);; biological process: cellular process (GO:0009987);; biological process: cellular component organization or biogenesis (GO:0071840)
evm.TU.BraA01001644	56.246	1956	36.4541	1661	36.6564	1201	19.9927	786	13.3284	458	11.4481	406	0.000493185	1.53892	up	--	--	Biological Process: rRNA processing (GO:0006364);; Biological Process: tRNA metabolic process (GO:0006399);; Cellular Component: chloroplast (GO:0009507);; Biological Process: chloroplast organization (GO:0009658);; Biological Process: isopentenyl diphosphate biosynthetic process, methylerythritol 4-phosphate pathway (GO:0019288);; Biological Process: protein targeting to chloroplast (GO:0045036)…	--	--	--	--	Rhodanese-like domain	Rhodanese-like domain-containing protein 11, chloroplastic (Precursor) GN=STR11 OS=Arabidopsis thaliana (Mouse-ear cress) PE=2 SV=1	R	General function prediction only	PREDICTED: rhodanese-like domain-containing protein 11, chloroplastic [Brassica rapa]	biological process: metabolic process (GO:0008152);; biological process: cellular process (GO:0009987);; cellular component: cell (GO:0005623);; cellular component: organelle (GO:0043226);; cellular component: cell part (GO:0044464);; biological process: cellular component organization or biogenesis (GO:0071840);; biological process: single-organism process (GO:0044699);; biological process: loca…
evm.TU.BraA01001646	408.534	14956	294.754	13831	257.357	8764	163.033	6665	88.2174	3132	122.076	4348	0.00124667	1.37367	up	[R]	General function prediction only	Molecular Function: nucleotide binding (GO:0000166);; Biological Process: RNA processing (GO:0006396);; Molecular Function: poly(U) RNA binding (GO:0008266);; Biological Process: aromatic amino acid family biosynthetic process (GO:0009073);; Cellular Component: chloroplast thylakoid membrane (GO:0009535);; Cellular Component: chloroplast stroma (GO:0009570);; Biological Process: cold acclimation …	--	--	[K]	Transcription	RNA recognition motif. (a.k.a. RRM, RBD, or RNP domain);; RNA recognition motif (a.k.a. RRM, RBD, or RNP domain);; RNA recognition motif. (a.k.a. RRM, RBD, or RNP domain)	31 kDa ribonucleoprotein, chloroplastic (Precursor) GN=F22K18.30 OS=Arabidopsis thaliana (Mouse-ear cress) PE=1 SV=1	A	RNA processing and modification	PREDICTED: 31 kDa ribonucleoprotein, chloroplastic [Brassica rapa]	molecular function: binding (GO:0005488);; biological process: metabolic process (GO:0008152);; biological process: cellular process (GO:0009987);; biological process: single-organism process (GO:0044699);; cellular component: cell (GO:0005623);; cellular component: membrane (GO:0016020);; cellular component: organelle (GO:0043226);; cellular component: organelle part (GO:0044422);; cellular comp…
evm.TU.BraA01001649	1.91396	113	2.98764	244	2.42674	128	8.40023	924	8.53879	764	9.93054	1017	8.39667e-10	-2.59573	down	--	--	Cellular Component: Golgi apparatus (GO:0005794);; Cellular Component: cytosol (GO:0005829);; Molecular Function: methyltransferase activity (GO:0008168);; Biological Process: response to salt stress (GO:0009651);; Biological Process: response to ethylene (GO:0009723);; Biological Process: RNA metabolic process (GO:0016070);; Biological Process: methylation (GO:0032259);;	--	--	--	--	MA3 domain	Eukaryotic translation initiation factor isoform 4G-1 GN=EIF(ISO)4G1 OS=Arabidopsis thaliana (Mouse-ear cress) PE=1 SV=1	T	Signal transduction mechanisms	PREDICTED: uncharacterized protein LOC103862587 [Brassica rapa]	cellular component: cell (GO:0005623);; cellular component: organelle (GO:0043226);; cellular component: cell part (GO:0044464);; molecular function: catalytic activity (GO:0003824);; biological process: response to stimulus (GO:0050896);; biological process: metabolic process (GO:0008152);; biological process: cellular process (GO:0009987)
evm.TU.BraA01001662	7.64447	235	6.46678	232	4.711	118	71.5609	2121	57.2014	1410	48.0937	1246	9.93847e-18	-3.06931	down	--	--	Biological Process: cell fate determination (GO:0001709);; Molecular Function: protein binding (GO:0005515);; Cellular Component: mitochondrion (GO:0005739);; Biological Process: anther development (GO:0048653);;	--	--	--	--	--	--	S	Function unknown	PREDICTED: uncharacterized protein LOC103862777 isoform X1 [Brassica rapa]	biological process: cellular process (GO:0009987);; biological process: developmental process (GO:0032502);; biological process: single-organism process (GO:0044699);; molecular function: binding (GO:0005488);; cellular component: cell (GO:0005623);; cellular component: organelle (GO:0043226);; cellular component: cell part (GO:0044464);; biological process: reproduction (GO:0000003);; biological…
evm.TU.BraA01001664	2.10866	76	1.7895	81	1.90679	64	18.4488	765	16.6933	585	18.2249	667	2.59242e-12	-3.23153	down	--	--	Biological Process: cell fate determination (GO:0001709);; Molecular Function: protein binding (GO:0005515);; Cellular Component: mitochondrion (GO:0005739);; Biological Process: anther development (GO:0048653);;	--	--	--	--	--	--	S	Function unknown	PREDICTED: uncharacterized protein LOC103862777 isoform X1 [Brassica rapa]	biological process: cellular process (GO:0009987);; biological process: developmental process (GO:0032502);; biological process: single-organism process (GO:0044699);; molecular function: binding (GO:0005488);; cellular component: cell (GO:0005623);; cellular component: organelle (GO:0043226);; cellular component: cell part (GO:0044464);; biological process: reproduction (GO:0000003);; biological…
evm.TU.BraA01001678	9.32544	715	10.3603	1023	11.4056	817	4.07533	348	6.86661	509	2.62579	196	0.00244494	1.26057	up	--	--	Cellular Component: nucleolus (GO:0005730);; Cellular Component: cytosol (GO:0005829);; Biological Process: regulation of transcription, DNA-templated (GO:0006355);; Cellular Component: chloroplast (GO:0009507);; Cellular Component: mediator complex (GO:0016592);;	--	--	--	--	Protein of unknown function, DUF573;; ATP synthase (C/AC39) subunit	Mediator-associated protein 1 GN=At4g25210 OS=Arabidopsis thaliana (Mouse-ear cress) PE=1 SV=1	K	Transcription	PREDICTED: mediator-associated protein 1-like [Brassica rapa]	cellular component: cell (GO:0005623);; cellular component: organelle (GO:0043226);; cellular component: organelle part (GO:0044422);; cellular component: cell part (GO:0044464);; biological process: biological regulation (GO:0065007);; cellular component: membrane-enclosed lumen (GO:0031974);; cellular component: macromolecular complex (GO:0032991)
evm.TU.BraA01001702	0.517902	28	1.22842	81	0.660603	32	3.76156	175	5.22857	225	1.96722	92	0.0075707	-1.9038	down	[R]	General function prediction only	Cellular Component: cytoplasm (GO:0005737);; Biological Process: response to abscisic acid (GO:0009737);; Biological Process: embryo development ending in seed dormancy (GO:0009793);; Biological Process: flavonoid biosynthetic process (GO:0009813);; Biological Process: cell wall modification involved in abscission (GO:0009830);; Biological Process: seed germination (GO:0009845);; Biological Proce…	--	--	--	--	2OG-Fe(II) oxygenase superfamily;; non-haem dioxygenase in morphine synthesis N-terminal	Protein SRG1 GN=SRG1 OS=Arabidopsis thaliana (Mouse-ear cress) PE=2 SV=1	R	General function prediction only	PREDICTED: protein SRG1-like isoform X1 [Brassica rapa]	cellular component: cell (GO:0005623);; cellular component: cell part (GO:0044464);; biological process: response to stimulus (GO:0050896);; biological process: reproduction (GO:0000003);; biological process: reproductive process (GO:0022414);; biological process: multicellular organismal process (GO:0032501);; biological process: developmental process (GO:0032502);; biological process: single-or…
evm.TU.BraA01001714	189.12	2542	176.772	3059	199.644	2506	13.9726	209	11.1207	145	18.0993	237	1.22198e-27	3.714	up	--	--	Cellular Component: extracellular region (GO:0005576);; Biological Process: cell wall macromolecule catabolic process (GO:0016998);;	--	--	--	--	--	--	S	Function unknown	PREDICTED: uncharacterized protein LOC103863220 [Brassica rapa]	cellular component: extracellular region (GO:0005576);; biological process: metabolic process (GO:0008152);; biological process: cellular process (GO:0009987)
evm.TU.BraA01001716	2.73024	172	3.8502	290	3.73107	221	6.82233	440	12.4304	704	6.98136	450	0.00696633	-1.28002	down	[R]	General function prediction only	Molecular Function: nucleic acid binding (GO:0003676);; Cellular Component: cytoplasm (GO:0005737);; Molecular Function: zinc ion binding (GO:0008270);; Molecular Function: hydrolase activity (GO:0016787);;	--	--	[R]	General function prediction only	WD domain, G-beta repeat;; Zinc finger C-x8-C-x5-C-x3-H type (and similar);; Nucleoporin Nup120/160	Zinc finger CCCH domain-containing protein 48 GN=ZFWD1 OS=Arabidopsis thaliana (Mouse-ear cress) PE=2 SV=1	R	General function prediction only	PREDICTED: zinc finger CCCH domain-containing protein 48 [Brassica rapa]	molecular function: binding (GO:0005488);; cellular component: cell (GO:0005623);; cellular component: cell part (GO:0044464);; molecular function: catalytic activity (GO:0003824)
evm.TU.BraA01001732	17.1908	1269	14.5213	1394	17.4674	1180	40.0374	3352	59.2053	4328	82.6646	6227	0.00939677	-1.93367	down	[V]	Defense mechanisms	Cellular Component: vacuolar membrane (GO:0005774);; Cellular Component: plasma membrane (GO:0005886);; Biological Process: drug transmembrane transport (GO:0006855);; Biological Process: pollen development (GO:0009555);; Biological Process: flavonoid metabolic process (GO:0009812);; Biological Process: anther dehiscence (GO:0009901);; Molecular Function: drug transmembrane transporter activity (…	K03327|0|brp:103863377|K03327 multidrug resistance protein, MATE family | (RefSeq) protein DETOXIFICATION 35-like	--	[R]	General function prediction only	MatE	Protein TRANSPARENT TESTA 12 GN=F17J16_80 OS=Arabidopsis thaliana (Mouse-ear cress) PE=2 SV=1	S	Function unknown	PREDICTED: protein TRANSPARENT TESTA 12-like [Brassica rapa]	cellular component: cell (GO:0005623);; cellular component: membrane (GO:0016020);; cellular component: organelle (GO:0043226);; cellular component: organelle part (GO:0044422);; cellular component: cell part (GO:0044464);; biological process: single-organism process (GO:0044699);; biological process: response to stimulus (GO:0050896);; biological process: localization (GO:0051179);; biological p…
evm.TU.BraA01001740	388.586	8291	302.576	8312	210.057	4186	108.066	2565	55.9839	1154	91.9356	1911	0.000239195	1.82382	up	[J]	Translation, ribosomal structure and biogenesis	Molecular Function: structural constituent of ribosome (GO:0003735);; Cellular Component: cell wall (GO:0005618);; Biological Process: translation (GO:0006412);; Cellular Component: chloroplast (GO:0009507);; Biological Process: auxin homeostasis (GO:0010252);; Cellular Component: cytosolic small ribosomal subunit (GO:0022627);; Biological Process: axillary shoot meristem initiation (GO:0090506);…	K02947|6.54413e-70|brp:103863473|K02947 small subunit ribosomal protein S10e | (RefSeq) 40S ribosomal protein S10-1	Ribosome (ko03010)	[J]	Translation, ribosomal structure and biogenesis	Plectin/S10 domain	40S ribosomal protein S10-2 GN=RPS10B OS=Arabidopsis thaliana (Mouse-ear cress) PE=2 SV=1	J	Translation, ribosomal structure and biogenesis	PREDICTED: 40S ribosomal protein S10-1 [Brassica rapa]	molecular function: structural molecule activity (GO:0005198);; cellular component: cell (GO:0005623);; cellular component: cell part (GO:0044464);; biological process: metabolic process (GO:0008152);; biological process: cellular process (GO:0009987);; cellular component: organelle (GO:0043226);; biological process: biological regulation (GO:0065007);; cellular component: macromolecular complex …
evm.TU.BraA01001742	7.20385	119	10.1171	214	4.1386	64	0.103082	2	0.404751	7	0.876443	14	6.086e-07	3.89051	up	--	--	Cellular Component: nucleus (GO:0005634);; Biological Process: regulation of amino acid export (GO:0080143);;	--	--	--	--	--	Protein GLUTAMINE DUMPER 2 GN=GDU2 OS=Arabidopsis thaliana (Mouse-ear cress) PE=2 SV=1	P	Inorganic ion transport and metabolism	PREDICTED: protein GLUTAMINE DUMPER 2 [Brassica rapa]	cellular component: cell (GO:0005623);; cellular component: organelle (GO:0043226);; cellular component: cell part (GO:0044464);; biological process: biological regulation (GO:0065007)
evm.TU.BraA01001750	33.7471	1071	22.1406	929	35.804	926	6.77602	178	7.56262	162	8.61605	204	1.45378e-09	2.39332	up	--	--	Cellular Component: extracellular region (GO:0005576);; Cellular Component: mitochondrial respiratory chain complex I (GO:0005747);; Cellular Component: plasma membrane (GO:0005886);; Molecular Function: NADH dehydrogenase (ubiquinone) activity (GO:0008137);; Cellular Component: integral component of membrane (GO:0016021);; Biological Process: cellular respiration (GO:0045333);;	--	--	--	--	Domain of unknown function (DUF588)	CASP-like protein 2C1 GN=ARALYDRAFT_657503 OS=Arabidopsis lyrata subsp. lyrata (Lyre-leaved rock-cress) PE=3 SV=1	S	Function unknown	PREDICTED: CASP-like protein ARALYDRAFT_657503 [Brassica rapa]	cellular component: extracellular region (GO:0005576);; cellular component: cell (GO:0005623);; cellular component: membrane (GO:0016020);; cellular component: macromolecular complex (GO:0032991);; cellular component: organelle (GO:0043226);; cellular component: organelle part (GO:0044422);; cellular component: membrane part (GO:0044425);; cellular component: cell part (GO:0044464);; molecular fu…
evm.TU.BraA01001765	10.4787	1493	7.61167	1383	10.6143	1396	1.8459	161	0.680695	99	0.566774	57	3.66745e-22	3.78163	up	[V]	Defense mechanisms	Molecular Function: ATP binding (GO:0005524);; Cellular Component: mitochondrion (GO:0005739);; Cellular Component: plasma membrane (GO:0005886);; Biological Process: obsolete ATP catabolic process (GO:0006200);; Cellular Component: chloroplast (GO:0009507);; Biological Process: vernalization response (GO:0010048);; Biological Process: auxin efflux (GO:0010315);; Molecular Function: auxin efflux …	K05658|0|brp:103863726|K05658 ATP-binding cassette, subfamily B (MDR/TAP), member 1 [EC:3.6.3.44] | (RefSeq) ABC transporter B family member 2	ABC transporters (ko02010)	[Q]	Secondary metabolites biosynthesis, transport and catabolism	ABC transporter transmembrane region;; ABC transporter;; RecF/RecN/SMC N terminal domain;; AAA domain;; Predicted ATPase of the ABC class;; P-loop containing region of AAA domain;; Zeta toxin;; AAA ATPase domain;; Protein of unknown function, DUF258;; AAA domain	ABC transporter B family member 2 (Precursor) GN=F20B18.70 OS=Arabidopsis thaliana (Mouse-ear cress) PE=1 SV=3	Q	Secondary metabolites biosynthesis, transport and catabolism	PREDICTED: ABC transporter B family member 2 [Brassica rapa]	molecular function: binding (GO:0005488);; cellular component: cell (GO:0005623);; cellular component: organelle (GO:0043226);; cellular component: cell part (GO:0044464);; cellular component: membrane (GO:0016020);; biological process: response to stimulus (GO:0050896);; biological process: single-organism process (GO:0044699);; biological process: localization (GO:0051179);; biological process:…
evm.TU.BraA01001768	23.5265	1063	32.6201	1897	31.3171	1321	16.0323	805	10.3669	453	10.0702	443	0.000323817	1.28544	up	--	--	Cellular Component: nucleus (GO:0005634);; Biological Process: protein targeting to chloroplast (GO:0045036);; Biological Process: positive regulation of transcription, DNA-templated (GO:0045893);;	--	--	--	--	CCT motif	Protein CHLOROPLAST IMPORT APPARATUS 2 (Precursor) GN=CIA2 OS=Arabidopsis thaliana (Mouse-ear cress) PE=2 SV=1	K	Transcription	PREDICTED: protein CHLOROPLAST IMPORT APPARATUS 2 [Brassica rapa]	cellular component: cell (GO:0005623);; cellular component: organelle (GO:0043226);; cellular component: cell part (GO:0044464);; biological process: localization (GO:0051179);; biological process: biological regulation (GO:0065007)
evm.TU.BraA01001774	8.94558	714	6.61043	1027	8.34087	883	2.88052	295	5.36164	376	3.0715	284	0.000424152	1.41456	up	[P]	Inorganic ion transport and metabolism	Molecular Function: nucleotide binding (GO:0000166);; Biological Process: cation transport (GO:0006812);; Cellular Component: membrane (GO:0016020);; Molecular Function: cation-transporting ATPase activity (GO:0019829);; Molecular Function: ion binding (GO:0043167);;	K01537|0|brp:103863775|K01537 Ca2+-transporting ATPase [EC:3.6.3.8] | (RefSeq) calcium-transporting ATPase 8, plasma membrane-type-like	--	[P]	Inorganic ion transport and metabolism	Cation transporting ATPase, C-terminus;; E1-E2 ATPase;; haloacid dehalogenase-like hydrolase;; Putative hydrolase of sodium-potassium ATPase alpha subunit;; Cation transporter/ATPase, N-terminus	Calcium-transporting ATPase 8, plasma membrane-type GN=ACA8 OS=Arabidopsis thaliana (Mouse-ear cress) PE=1 SV=1	P	Inorganic ion transport and metabolism	PREDICTED: calcium-transporting ATPase 8, plasma membrane-type-like isoform X1 [Brassica rapa]	molecular function: binding (GO:0005488);; biological process: localization (GO:0051179);; cellular component: membrane (GO:0016020);; molecular function: catalytic activity (GO:0003824);; molecular function: transporter activity (GO:0005215)
evm.TU.BraA01001777	21.3666	1134	13.8164	923	17.8308	875	34.9402	2047	43.6542	2231	31.5479	1673	0.00182826	-1.03034	down	[T]	Signal transduction mechanisms	Biological Process: MAPK cascade (GO:0000165);; Biological Process: response to superoxide (GO:0000303);; Molecular Function: protein serine/threonine phosphatase activity (GO:0004722);; Molecular Function: calcium ion binding (GO:0005509);; Cellular Component: nucleus (GO:0005634);; Biological Process: protein dephosphorylation (GO:0006470);; Biological Process: protein targeting to membrane (GO…	K14497|0|brp:103863846|K14497 protein phosphatase 2C [EC:3.1.3.16] | (RefSeq) protein phosphatase 2C 56-like	Plant hormone signal transduction (ko04075)	[T]	Signal transduction mechanisms	Protein phosphatase 2C;; Protein phosphatase 2C	Protein phosphatase 2C 56 GN=ABI1 OS=Arabidopsis thaliana (Mouse-ear cress) PE=1 SV=2	T	Signal transduction mechanisms	PREDICTED: protein phosphatase 2C 56-like [Brassica rapa]	biological process: metabolic process (GO:0008152);; biological process: cellular process (GO:0009987);; biological process: signaling (GO:0023052);; biological process: single-organism process (GO:0044699);; biological process: response to stimulus (GO:0050896);; biological process: biological regulation (GO:0065007);; molecular function: catalytic activity (GO:0003824);; molecular function: bin…
evm.TU.BraA01001779	16.9533	870	17.4876	1155	15.4077	738	8.73437	499	8.50499	422	5.72121	286	0.00401983	1.15671	up	[I]	Lipid transport and metabolism	Molecular Function: phosphoethanolamine N-methyltransferase activity (GO:0000234);; Molecular Function: glycylpeptide N-tetradecanoyltransferase activity (GO:0004379);; Cellular Component: cytosol (GO:0005829);; Cellular Component: ribosome (GO:0005840);; Biological Process: N-terminal protein myristoylation (GO:0006499);; Biological Process: ubiquitin-dependent protein catabolic process (GO:0006…	K00671|0|brp:103863866|K00671 glycylpeptide N-tetradecanoyltransferase [EC:2.3.1.97] | (RefSeq) glycylpeptide N-tetradecanoyltransferase 1-like	--	[I]	Lipid transport and metabolism	Myristoyl-CoA:protein N-myristoyltransferase, C-terminal domain;; Myristoyl-CoA:protein N-myristoyltransferase, N-terminal domain	Glycylpeptide N-tetradecanoyltransferase 1 GN=NMT1 OS=Arabidopsis thaliana (Mouse-ear cress) PE=1 SV=2	I	Lipid transport and metabolism	PREDICTED: glycylpeptide N-tetradecanoyltransferase 1-like [Brassica rapa]	molecular function: catalytic activity (GO:0003824);; biological process: metabolic process (GO:0008152);; cellular component: cell (GO:0005623);; cellular component: cell part (GO:0044464);; cellular component: macromolecular complex (GO:0032991);; cellular component: organelle (GO:0043226);; biological process: cellular process (GO:0009987);; biological process: single-organism process (GO:0044…
evm.TU.BraA01001786	4.73926	228	10.0587	571	5.81581	256	25.9232	1326	19.4187	858	14.7114	664	0.00036997	-1.52116	down	--	--	Molecular Function: protein binding (GO:0005515);; Biological Process: circadian rhythm (GO:0007623);; Biological Process: response to light stimulus (GO:0009416);; Biological Process: response to cytokinin (GO:0009735);; Biological Process: gibberellic acid mediated signaling pathway (GO:0009740);; Biological Process: negative regulation of flower development (GO:0009910);; Biological Process: l…	--	--	[K]	Transcription	GATA zinc finger	Putative GATA transcription factor 22 GN=GATA22 OS=Arabidopsis thaliana (Mouse-ear cress) PE=3 SV=1	K	Transcription	PREDICTED: putative GATA transcription factor 22 [Brassica rapa]	molecular function: binding (GO:0005488);; biological process: rhythmic process (GO:0048511);; biological process: response to stimulus (GO:0050896);; biological process: cellular process (GO:0009987);; biological process: signaling (GO:0023052);; biological process: single-organism process (GO:0044699);; biological process: biological regulation (GO:0065007);; biological process: developmental p…
evm.TU.BraA01001789	3.12003	168	3.59639	273	2.80446	154	10.3372	542	13.539	632	6.89127	393	0.00231951	-1.46199	down	--	--	Cellular Component: mitochondrial inner membrane (GO:0005743);; Biological Process: mitochondrial transport (GO:0006839);; Molecular Function: coenzyme A transmembrane transporter activity (GO:0015228);; Cellular Component: integral component of membrane (GO:0016021);; Biological Process: transmembrane transport (GO:0055085);;	K15084|0|brp:103865929|K15084 solute carrier family 25 (mitochondrial carrier protein), member 16 | (RefSeq) mitochondrial substrate carrier family protein P	--	[C]	Energy production and conversion	Mitochondrial carrier protein	Mitochondrial adenine nucleotide transporter ADNT1 OS=Arabidopsis thaliana (Mouse-ear cress) PE=2 SV=1	C	Energy production and conversion	PREDICTED: mitochondrial substrate carrier family protein P [Brassica rapa]	cellular component: cell (GO:0005623);; cellular component: membrane (GO:0016020);; cellular component: organelle (GO:0043226);; cellular component: organelle part (GO:0044422);; cellular component: cell part (GO:0044464);; biological process: localization (GO:0051179);; molecular function: transporter activity (GO:0005215);; biological process: single-organism process (GO:0044699);; cellular com…
evm.TU.BraA01001807	9.29936	346	6.50228	311	6.84265	238	17.1198	707	20.2357	726	15.4523	559	0.00570491	-1.179	down	--	--	Molecular Function: serine-type endopeptidase activity (GO:0004252);; Cellular Component: vacuolar membrane (GO:0005774);; Cellular Component: cytosol (GO:0005829);; Biological Process: proteolysis (GO:0006508);; Cellular Component: plant-type cell wall (GO:0009505);; Biological Process: chlorophyll catabolic process (GO:0015996);; Molecular Function: identical protein binding (GO:0042802);; Biol…	--	--	--	--	Subtilase family	Subtilisin-like protease (Precursor) GN=At5g67360 OS=Arabidopsis thaliana (Mouse-ear cress) PE=1 SV=1	O	Posttranslational modification, protein turnover, chaperones	PREDICTED: subtilisin-like protease [Brassica rapa]	molecular function: catalytic activity (GO:0003824);; biological process: metabolic process (GO:0008152);; cellular component: cell (GO:0005623);; cellular component: membrane (GO:0016020);; cellular component: organelle (GO:0043226);; cellular component: organelle part (GO:0044422);; cellular component: cell part (GO:0044464);; biological process: cellular process (GO:0009987);; biological proce…
evm.TU.BraA01001824	87.7839	4888	94.4556	6497	108.878	5432	472.473	28130	307.741	16035	318.155	17241	6.30852e-06	-1.89585	down	[G]	Carbohydrate transport and metabolism	Biological Process: maltose metabolic process (GO:0000023);; Biological Process: response to hypoxia (GO:0001666);; Molecular Function: fructose-bisphosphate aldolase activity (GO:0004332);; Biological Process: glycolytic process (GO:0006096);; Biological Process: pentose-phosphate shunt (GO:0006098);; Cellular Component: chloroplast (GO:0009507);; Biological Process: anthocyanin-containing compo…	K01623|0|brp:103866289|K01623 fructose-bisphosphate aldolase, class I [EC:4.1.2.13] | (RefSeq) fructose-bisphosphate aldolase 7, cytosolic	Glycolysis / Gluconeogenesis (ko00010);; Pentose phosphate pathway (ko00030);; Fructose and mannose metabolism (ko00051);; Carbon fixation in photosynthetic organisms (ko00710);; Carbon metabolism (ko01200);; Biosynthesis of amino acids (ko01230)	--	--	Fructose-bisphosphate aldolase class-I	Fructose-bisphosphate aldolase, cytoplasmic isozyme GN=At4g26520 OS=Arabidopsis thaliana (Mouse-ear cress) PE=2 SV=2	G	Carbohydrate transport and metabolism	PREDICTED: fructose-bisphosphate aldolase, cytoplasmic isozyme [Brassica rapa]	biological process: metabolic process (GO:0008152);; biological process: cellular process (GO:0009987);; biological process: single-organism process (GO:0044699);; biological process: response to stimulus (GO:0050896);; molecular function: catalytic activity (GO:0003824);; cellular component: cell (GO:0005623);; cellular component: organelle (GO:0043226);; cellular component: cell part (GO:004446…
evm.TU.BraA01001841	173.066	4305	149.493	4788	136.014	3160	78.6233	2175	53.7205	1291	69.9145	1694	0.000407737	1.19677	up	--	--	Cellular Component: mitochondrial inner membrane presequence translocase complex (GO:0005744);; Biological Process: circadian rhythm (GO:0007623);; Cellular Component: chloroplast envelope (GO:0009941);; Biological Process: protein transport (GO:0015031);; Molecular Function: P-P-bond-hydrolysis-driven protein transmembrane transporter activity (GO:0015450);; Cellular Component: integral componen…	--	--	--	--	Tim17/Tim22/Tim23/Pmp24 family	Mitochondrial import inner membrane translocase subunit TIM22-2 GN=TIM22-2 OS=Arabidopsis thaliana (Mouse-ear cress) PE=1 SV=1	U	Intracellular trafficking, secretion, and vesicular transport	PREDICTED: mitochondrial import inner membrane translocase subunit TIM22-2 [Brassica rapa]	cellular component: cell (GO:0005623);; cellular component: membrane (GO:0016020);; cellular component: macromolecular complex (GO:0032991);; cellular component: organelle (GO:0043226);; cellular component: organelle part (GO:0044422);; cellular component: membrane part (GO:0044425);; cellular component: cell part (GO:0044464);; biological process: rhythmic process (GO:0048511);; biological proce…
evm.TU.BraA01001845	20.9515	1914	36.253	4243	19.2839	1649	12.5013	1291	10.1411	897	8.97456	855	0.00689036	1.25059	up	[C]	Energy production and conversion	Biological Process: glycerol metabolic process (GO:0006071);; Molecular Function: glycerophosphodiester phosphodiesterase activity (GO:0008889);; Cellular Component: plant-type cell wall (GO:0009505);; Biological Process: plant-type cell wall biogenesis (GO:0009832);; Biological Process: cell tip growth (GO:0009932);; Biological Process: trichome differentiation (GO:0010026);; Biological Process:…	--	--	--	--	Glycerophosphoryl diester phosphodiesterase family	Glycerophosphodiester phosphodiesterase GDPDL3 {ECO:0000305} (Precursor) GN=F10M23.30 OS=Arabidopsis thaliana (Mouse-ear cress) PE=1 SV=3	C	Energy production and conversion	PREDICTED: probable glycerophosphoryl diester phosphodiesterase 2 [Brassica rapa]	biological process: metabolic process (GO:0008152);; biological process: cellular process (GO:0009987);; biological process: single-organism process (GO:0044699);; molecular function: catalytic activity (GO:0003824);; cellular component: cell (GO:0005623);; cellular component: cell part (GO:0044464);; biological process: cellular component organization or biogenesis (GO:0071840);; biological proc…
evm.TU.BraA01001846	438.49	13800	208.471	8448	248.627	7309	21.0961	739	20.0524	610	18.473	567	6.42254e-06	3.94425	up	--	--	Cellular Component: Golgi apparatus (GO:0005794);; Biological Process: rRNA processing (GO:0006364);; Cellular Component: chloroplast thylakoid membrane (GO:0009535);; Biological Process: response to blue light (GO:0009637);; Biological Process: response to high light intensity (GO:0009644);; Biological Process: response to sucrose (GO:0009744);; Biological Process: photosynthesis, light harvesti…	K08913|1.01524e-180|brp:103875194|K08913 light-harvesting complex II chlorophyll a/b binding protein 2 | (RefSeq) chlorophyll a-b binding protein 5, chloroplastic-like	Photosynthesis - antenna proteins (ko00196)	--	--	Chlorophyll A-B binding protein	Chlorophyll a-b binding protein 36, chloroplastic (Precursor) GN=CAB36 OS=Nicotiana tabacum (Common tobacco) PE=3 SV=1	O	Posttranslational modification, protein turnover, chaperones	PREDICTED: chlorophyll a-b binding protein 5, chloroplastic-like [Brassica rapa]	cellular component: cell (GO:0005623);; cellular component: organelle (GO:0043226);; cellular component: cell part (GO:0044464);; biological process: metabolic process (GO:0008152);; biological process: cellular process (GO:0009987);; cellular component: membrane (GO:0016020);; cellular component: organelle part (GO:0044422);; biological process: response to stimulus (GO:0050896);; biological pro…
evm.TU.BraA01001851	2.64472	142	1.97925	173	1.62001	98	0.332125	30	0.627409	27	0.296716	24	0.00141194	2.28985	up	--	--	Biological Process: polysaccharide catabolic process (GO:0000272);; Biological Process: cytokinesis by cell plate formation (GO:0000911);; Biological Process: microtubule bundle formation (GO:0001578);; Cellular Component: cytosol (GO:0005829);; Biological Process: starch metabolic process (GO:0005982);; Biological Process: regulation of DNA replication (GO:0006275);; Biological Process: nucleolu…	K16732|0|brp:103866564|K16732 protein regulator of cytokinesis 1 | (RefSeq) 65-kDa microtubule-associated protein 2	--	--	--	Microtubule associated protein (MAP65/ASE1 family)	65-kDa microtubule-associated protein 2 GN=MAP65-2 OS=Arabidopsis thaliana (Mouse-ear cress) PE=1 SV=1	DZ	Cell cycle control, cell division, chromosome partitioning;; Cytoskeleton	PREDICTED: 65-kDa microtubule-associated protein 2 isoform X1 [Brassica rapa]	biological process: metabolic process (GO:0008152);; biological process: cellular process (GO:0009987);; biological process: single-organism process (GO:0044699);; biological process: cellular component organization or biogenesis (GO:0071840);; cellular component: cell (GO:0005623);; cellular component: cell part (GO:0044464);; biological process: biological regulation (GO:0065007);; biological p…
evm.TU.BraA01001860	15.3127	461	18.3549	690	12.9273	366	39.6523	1332	49.4457	1483	25.5788	778	0.000414194	-1.29813	down	[R]	General function prediction only	Biological Process: ubiquinone biosynthetic process (GO:0006744);; Biological Process: myo-inositol hexakisphosphate biosynthetic process (GO:0010264);; Molecular Function: pyridoxal phosphate binding (GO:0030170);;	K06997|1.77105e-172|brp:103866682|K06997 PLP dependent protein | (RefSeq) proline synthase co-transcribed bacterial homolog protein	--	--	--	Alanine racemase, N-terminal domain	--	R	General function prediction only	PREDICTED: proline synthase co-transcribed bacterial homolog protein [Brassica rapa]	biological process: metabolic process (GO:0008152);; biological process: cellular process (GO:0009987);; biological process: single-organism process (GO:0044699);; molecular function: binding (GO:0005488)
evm.TU.BraA01001873	9.7115	600	9.90967	789	10.9854	634	25.5546	1756	30.7023	1832	27.7105	1668	2.91459e-05	-1.42616	down	--	--	Cellular Component: vacuole (GO:0005773);; Cellular Component: chloroplast (GO:0009507);; Biological Process: animal organ senescence (GO:0010260);;	--	--	--	--	--	--	R	General function prediction only	PREDICTED: LOW QUALITY PROTEIN: uncharacterized protein LOC103866775 [Brassica rapa]	cellular component: cell (GO:0005623);; cellular component: organelle (GO:0043226);; cellular component: cell part (GO:0044464);; biological process: developmental process (GO:0032502);; biological process: single-organism process (GO:0044699)
evm.TU.BraA01001874	5.82643	206	15.14	688	7.40986	244	53.4738	2097	46.8393	1595	39.5532	1358	1.82704e-10	-2.28243	down	--	--	Biological Process: unsaturated fatty acid biosynthetic process (GO:0006636);; Cellular Component: chloroplast (GO:0009507);; Molecular Function: acid-amino acid ligase activity (GO:0016881);; Biological Process: phosphatidylglycerol metabolic process (GO:0046471);; Molecular Function: delta 3-trans-hexadecenoic acid phosphatidylglycerol desaturase activity (GO:0052637);; Biological Process: resp…	K20417|0|brp:103866795|K20417 palmitoyl-[glycerolipid] 3-(E)-desaturase [EC:1.14.19.43] | (RefSeq) fatty acid desaturase 4, chloroplastic-like	--	--	--	Kua-ubiquitin conjugating enzyme hybrid localisation domain	Fatty acid desaturase 4, chloroplastic (Precursor) GN=F10M23.370 OS=Arabidopsis thaliana (Mouse-ear cress) PE=2 SV=1	O	Posttranslational modification, protein turnover, chaperones	PREDICTED: fatty acid desaturase 4, chloroplastic-like isoform X1 [Brassica rapa]	biological process: metabolic process (GO:0008152);; biological process: cellular process (GO:0009987);; biological process: single-organism process (GO:0044699);; cellular component: cell (GO:0005623);; cellular component: organelle (GO:0043226);; cellular component: cell part (GO:0044464);; molecular function: catalytic activity (GO:0003824);; biological process: response to stimulus (GO:005089…
evm.TU.BraA01001878	756.37	13991	690.491	16926	668.963	11791	362.627	7301	215.879	3774	315.268	5482	0.00114828	1.31638	up	[J]	Translation, ribosomal structure and biogenesis	Biological Process: RNA methylation (GO:0001510);; Molecular Function: structural constituent of ribosome (GO:0003735);; Cellular Component: nucleolus (GO:0005730);; Cellular Component: vacuolar membrane (GO:0005774);; Cellular Component: endoplasmic reticulum (GO:0005783);; Cellular Component: Golgi apparatus (GO:0005794);; Biological Process: translation (GO:0006412);; Cellular Component: plasm…	K02875|9.39899e-90|brp:103834818|K02875 large subunit ribosomal protein L14e | (RefSeq) 60S ribosomal protein L14-2	Ribosome (ko03010)	[J]	Translation, ribosomal structure and biogenesis	Ribosomal protein L14	60S ribosomal protein L14-2 GN=RPL14B OS=Arabidopsis thaliana (Mouse-ear cress) PE=2 SV=1	J	Translation, ribosomal structure and biogenesis	BnaC08g12410D [Brassica napus]	biological process: metabolic process (GO:0008152);; biological process: cellular process (GO:0009987);; molecular function: structural molecule activity (GO:0005198);; cellular component: cell (GO:0005623);; cellular component: organelle (GO:0043226);; cellular component: organelle part (GO:0044422);; cellular component: cell part (GO:0044464);; cellular component: membrane (GO:0016020);; cellul…
evm.TU.BraA01001890	10.6882	456	7.0343	669	5.02045	472	3.78884	199	2.9199	144	2.22758	150	0.000552097	1.64173	up	[Z]	Cytoskeleton	Biological Process: maltose metabolic process (GO:0000023);; Biological Process: microtubule cytoskeleton organization (GO:0000226);; Biological Process: RNA splicing, via endonucleolytic cleavage and ligation (GO:0000394);; Biological Process: cytokinesis by cell plate formation (GO:0000911);; Molecular Function: microtubule motor activity (GO:0003777);; Cellular Component: cytoplasm (GO:0005737…	K10405|0|brp:103866928|K10405 kinesin family member C1 | (RefSeq) kinesin-2	--	[Z]	Cytoskeleton	Kinesin motor domain	Kinesin-2 GN=T24A18.130 OS=Arabidopsis thaliana (Mouse-ear cress) PE=2 SV=1	Z	Cytoskeleton	PREDICTED: kinesin-2 [Brassica rapa]	biological process: metabolic process (GO:0008152);; biological process: cellular process (GO:0009987);; biological process: single-organism process (GO:0044699);; biological process: cellular component organization or biogenesis (GO:0071840);; molecular function: catalytic activity (GO:0003824);; cellular component: cell (GO:0005623);; cellular component: cell part (GO:0044464);; cellular compon…
evm.TU.BraA01001894	23.476	1182	18.6612	1210	16.1453	759	3.19856	180	4.65196	227	4.63698	228	4.38517e-09	2.24301	up	--	--	Molecular Function: nucleic acid binding (GO:0003676);; Molecular Function: transcription factor activity, sequence-specific DNA binding (GO:0003700);; Molecular Function: NAD+ ADP-ribosyltransferase activity (GO:0003950);; Cellular Component: nucleus (GO:0005634);; Biological Process: regulation of translation (GO:0006417);; Molecular Function: zinc ion binding (GO:0008270);; Biological Process:…	--	--	--	--	--	--	R	General function prediction only	PREDICTED: uncharacterized protein LOC103866964 [Brassica rapa]	molecular function: binding (GO:0005488);; molecular function: nucleic acid binding transcription factor activity (GO:0001071);; biological process: biological regulation (GO:0065007);; molecular function: catalytic activity (GO:0003824);; cellular component: cell (GO:0005623);; cellular component: organelle (GO:0043226);; cellular component: cell part (GO:0044464);; biological process: cellular …
evm.TU.BraA01001899	7.31406	312	11.6366	661	9.03066	371	0.481081	23	0.819876	36	0.577512	25	2.19811e-12	3.90514	up	--	--	Molecular Function: protein serine/threonine kinase activity (GO:0004674);; Molecular Function: ATP binding (GO:0005524);; Cellular Component: plasma membrane (GO:0005886);; Cellular Component: plasmodesma (GO:0009506);; Molecular Function: carbohydrate binding (GO:0030246);; Molecular Function: ubiquitin protein ligase binding (GO:0031625);; Biological Process: protein autophosphorylation (GO:00…	--	--	--	--	D-mannose binding lectin;; S-locus glycoprotein family;; PAN-like domain;; Domain of unknown function (DUF3403)	G-type lectin S-receptor-like serine/threonine-protein kinase SD1-1 (Precursor) GN=SD11 OS=Arabidopsis thaliana (Mouse-ear cress) PE=1 SV=1	R	General function prediction only	PREDICTED: G-type lectin S-receptor-like serine/threonine-protein kinase SD1-1 [Brassica rapa]	molecular function: catalytic activity (GO:0003824);; biological process: metabolic process (GO:0008152);; biological process: cellular process (GO:0009987);; molecular function: binding (GO:0005488);; cellular component: cell (GO:0005623);; cellular component: membrane (GO:0016020);; cellular component: cell part (GO:0044464);; cellular component: cell junction (GO:0030054);; biological process:…
evm.TU.BraA01001904	9.48644	323	20.5869	896	24.6981	779	66.9122	2546	87.6116	2903	47.098	1636	6.07158e-08	-1.86713	down	--	--	Biological Process: response to chitin (GO:0010200);;	--	--	--	--	Protein of unknown function (DUF1223)	--	S	Function unknown	PREDICTED: uncharacterized protein LOC103867063 [Brassica rapa]	biological process: response to stimulus (GO:0050896)
evm.TU.BraA01001905	60.9141	733	69.2872	1073	81.0976	911	21.0393	282	12.0834	141	11.1365	131	2.57931e-08	2.27988	up	--	--	Molecular Function: microtubule motor activity (GO:0003777);; Cellular Component: cytoplasm (GO:0005737);; Cellular Component: microtubule associated complex (GO:0005875);; Biological Process: microtubule-based process (GO:0007017);;	K10418|3.52989e-69|brp:103867072|K10418 dynein light chain LC8-type | (RefSeq) dynein light chain 2, cytoplasmic	--	[Z]	Cytoskeleton	Dynein light chain type 1	Dynein 8 kDa light chain, flagellar outer arm OS=Chlamydomonas reinhardtii (Chlamydomonas smithii) PE=1 SV=1	Z	Cytoskeleton	PREDICTED: dynein light chain 2, cytoplasmic [Brassica rapa]	molecular function: catalytic activity (GO:0003824);; cellular component: cell (GO:0005623);; cellular component: cell part (GO:0044464);; cellular component: macromolecular complex (GO:0032991);; cellular component: organelle (GO:0043226);; cellular component: organelle part (GO:0044422);; biological process: cellular process (GO:0009987)
evm.TU.BraA01001908	1.49365	61	7.33571	390	1.4398	58	13.3557	613	14.6219	567	12.2787	501	0.000147291	-1.95306	down	--	--	Molecular Function: DNA binding (GO:0003677);; Molecular Function: transcription factor activity, sequence-specific DNA binding (GO:0003700);; Cellular Component: nucleus (GO:0005634);; Biological Process: multicellular organism development (GO:0007275);; Biological Process: response to cold (GO:0009409);; Biological Process: response to water deprivation (GO:0009414);; Biological Process: respon…	--	--	--	--	No apical meristem (NAM) protein	NAC domain-containing protein 72 GN=F27G19.10 OS=Arabidopsis thaliana (Mouse-ear cress) PE=2 SV=1	K	Transcription	PREDICTED: NAC domain-containing protein 72-like [Brassica rapa]	molecular function: binding (GO:0005488);; molecular function: nucleic acid binding transcription factor activity (GO:0001071);; biological process: biological regulation (GO:0065007);; cellular component: cell (GO:0005623);; cellular component: organelle (GO:0043226);; cellular component: cell part (GO:0044464);; biological process: multicellular organismal process (GO:0032501);; biological proc…
evm.TU.BraA01001915	46.6614	2618	28.5948	2153	37.6248	2018	6.32878	374	8.59389	498	9.80929	578	6.51196e-08	2.18037	up	[IQR]	Lipid transport and metabolism;; Secondary metabolites biosynthesis, transport and catabolism;; General function prediction only	Molecular Function: nucleotide binding (GO:0000166);; Biological Process: aromatic amino acid family biosynthetic process (GO:0009073);; Cellular Component: chloroplast thylakoid membrane (GO:0009535);; Biological Process: response to ethylene (GO:0009723);; Cellular Component: chloroplast envelope (GO:0009941);; Biological Process: leaf morphogenesis (GO:0009965);; Biological Process: chlorophyl…	K00218|0|brp:103867162|K00218 protochlorophyllide reductase [EC:1.3.1.33] | (RefSeq) protochlorophyllide reductase B, chloroplastic	Porphyrin and chlorophyll metabolism (ko00860)	--	--	short chain dehydrogenase;; KR domain	Protochlorophyllide reductase B, chloroplastic (Precursor) GN=PORB OS=Arabidopsis thaliana (Mouse-ear cress) PE=1 SV=3	Q	Secondary metabolites biosynthesis, transport and catabolism	BnaA01g16440D [Brassica napus]	molecular function: binding (GO:0005488);; biological process: metabolic process (GO:0008152);; biological process: cellular process (GO:0009987);; biological process: single-organism process (GO:0044699);; cellular component: cell (GO:0005623);; cellular component: membrane (GO:0016020);; cellular component: organelle (GO:0043226);; cellular component: organelle part (GO:0044422);; cellular comp…
evm.TU.BraA01001941	0.954356	66	1.31077	117	0.967413	63	0.315543	9	0.4972	34	0.210487	6	0.00285127	2.27704	up	--	--	Cellular Component: mitochondrion (GO:0005739);;	--	--	--	--	--	--	S	Function unknown	PREDICTED: uncharacterized protein LOC103867429 isoform X1 [Brassica rapa]	cellular component: cell (GO:0005623);; cellular component: organelle (GO:0043226);; cellular component: cell part (GO:0044464)
evm.TU.BraA01001945	34.2301	1542	0	0	36.8706	1551	82.8874	4151	70.4508	3065	58.9409	2585	0.00060772	-1.52148	down	[S]	Function unknown	Cellular Component: chloroplast (GO:0009507);;	--	--	--	--	Protein of unknown function (DUF1517)	--	S	Function unknown	PREDICTED: uncharacterized protein LOC103867451 [Brassica rapa]	cellular component: cell (GO:0005623);; cellular component: organelle (GO:0043226);; cellular component: cell part (GO:0044464)
evm.TU.BraA01001962	6.79609	613	9.58811	1086	6.57599	549	2.12649	219	5.58978	498	2.55106	257	0.00670265	1.11735	up	--	--	Cellular Component: cytoplasm (GO:0005737);; Cellular Component: plasma membrane (GO:0005886);; Biological Process: oligopeptide transport (GO:0006857);; Molecular Function: oligopeptide transporter activity (GO:0015198);; Biological Process: transmembrane transport (GO:0055085);;	--	--	[T]	Signal transduction mechanisms	OPT oligopeptide transporter protein	Oligopeptide transporter 6 GN=OPT6 OS=Arabidopsis thaliana (Mouse-ear cress) PE=2 SV=1	P	Inorganic ion transport and metabolism	PREDICTED: oligopeptide transporter 6 [Brassica rapa]	cellular component: cell (GO:0005623);; cellular component: cell part (GO:0044464);; cellular component: membrane (GO:0016020);; biological process: localization (GO:0051179);; molecular function: transporter activity (GO:0005215)
evm.TU.BraA01001969	6.00039	657	5.8261	821	5.28048	540	10.134	1233	19.994	2113	19.8345	2114	0.00643685	-1.5222	down	--	--	Molecular Function: calcium ion binding (GO:0005509);; Cellular Component: proteinaceous extracellular matrix (GO:0005578);; Cellular Component: Golgi apparatus (GO:0005794);; Biological Process: signal transduction (GO:0007165);; Biological Process: actin filament-based movement (GO:0030048);;	--	--	--	--	EF hand;; EF-hand domain pair;; EF-hand domain;; EF hand;; EF-hand domain pair;; Secreted protein acidic and rich in cysteine Ca binding region;; RNA recognition motif. (a.k.a. RRM, RBD, or RNP domain)	U11/U12 small nuclear ribonucleoprotein 35 kDa protein GN=SNRNP35 OS=Arabidopsis thaliana (Mouse-ear cress) PE=1 SV=1	TU	Signal transduction mechanisms;; Intracellular trafficking, secretion, and vesicular transport	PREDICTED: calumenin-A [Brassica rapa]	molecular function: binding (GO:0005488);; cellular component: extracellular region (GO:0005576);; cellular component: extracellular region part (GO:0044421);; cellular component: cell (GO:0005623);; cellular component: organelle (GO:0043226);; cellular component: cell part (GO:0044464);; biological process: cellular process (GO:0009987);; biological process: biological regulation (GO:0065007);; …
evm.TU.BraA01001973	12.1921	924	12.3911	1225	16.0579	950	3.89179	369	6.27974	449	3.03716	176	3.07903e-05	1.62854	up	--	--	Cellular Component: nucleus (GO:0005634);; Cellular Component: integral component of membrane (GO:0016021);;	--	--	--	--	VIT family;; Mitochondrial RNA binding protein MRP	Membrane protein of ER body-like protein GN=MEBL OS=Arabidopsis thaliana (Mouse-ear cress) PE=2 SV=1	S	Function unknown	PREDICTED: uncharacterized protein LOC103867660 isoform X2 [Brassica rapa]	cellular component: cell (GO:0005623);; cellular component: organelle (GO:0043226);; cellular component: cell part (GO:0044464);; cellular component: membrane (GO:0016020);; cellular component: membrane part (GO:0044425)
evm.TU.BraA01001977	12.2525	611	15.726	1010	18.8199	877	35.7609	1984	56.9443	2743	31.7653	1543	0.000101597	-1.3613	down	--	--	Molecular Function: phosphatidylinositol-3-phosphatase activity (GO:0004438);; Cellular Component: nucleus (GO:0005634);; Cellular Component: mitochondrial inner membrane (GO:0005743);; Biological Process: mitochondrial transport (GO:0006839);; Cellular Component: integral component of membrane (GO:0016021);; Molecular Function: metallochaperone activity (GO:0016530);; Biological Process: negativ…	K15119|0|brp:103867703|K15119 solute carrier family 25, member 39/40 | (RefSeq) mitochondrial carrier protein MTM1	--	[C]	Energy production and conversion	Mitochondrial carrier protein	Mitochondrial carrier protein MTM1 GN=MTM1 OS=Arabidopsis thaliana (Mouse-ear cress) PE=2 SV=1	C	Energy production and conversion	PREDICTED: mitochondrial carrier protein MTM1-like [Brassica rapa]	molecular function: catalytic activity (GO:0003824);; biological process: metabolic process (GO:0008152);; biological process: cellular process (GO:0009987);; cellular component: cell (GO:0005623);; cellular component: organelle (GO:0043226);; cellular component: cell part (GO:0044464);; cellular component: membrane (GO:0016020);; cellular component: organelle part (GO:0044422);; biological proce…
evm.TU.BraA01002005	5.86777	314	6.48142	453	5.77895	291	11.3923	694	16.7933	898	9.62937	617	0.00848881	-1.12219	down	--	--	Molecular Function: nucleotide binding (GO:0000166);; Cellular Component: chloroplast (GO:0009507);;	--	--	--	--	PAPA-1-like conserved region;; HIT zinc finger	--	R	General function prediction only	PREDICTED: uncharacterized protein LOC103847639 [Brassica rapa]	molecular function: binding (GO:0005488);; cellular component: cell (GO:0005623);; cellular component: organelle (GO:0043226);; cellular component: cell part (GO:0044464)
evm.TU.BraA01002008	0.894608	57	1.23271	97	2.0284	116	0.354517	26	0.098972	7	0.391564	25	0.00422106	2.17358	up	--	--	--	--	--	--	--	--	--	--	--	BnaCnng35490D [Brassica napus]	--
evm.TU.BraA01002010	0.188957	8	0.382401	19	0.283574	11	3.01801	129	2.96073	110	4.09246	153	4.89415e-06	-3.48353	down	[QR]	Secondary metabolites biosynthesis, transport and catabolism;; General function prediction only	Cellular Component: nucleus (GO:0005634);; Biological Process: pollen development (GO:0009555);; Biological Process: pollen tube growth (GO:0009860);; Biological Process: phloem transport (GO:0010233);; Molecular Function: nicotianamine synthase activity (GO:0030410);; Biological Process: nicotianamine biosynthetic process (GO:0030418);;	K05953|0|brp:103847645|K05953 nicotianamine synthase [EC:2.5.1.43] | (RefSeq) probable nicotianamine synthase 4	--	--	--	Nicotianamine synthase protein;; CheR methyltransferase, SAM binding domain	Probable nicotianamine synthase 4 GN=NAS4 OS=Arabidopsis thaliana (Mouse-ear cress) PE=2 SV=1	H	Coenzyme transport and metabolism	PREDICTED: probable nicotianamine synthase 4 [Brassica rapa]	cellular component: cell (GO:0005623);; cellular component: organelle (GO:0043226);; cellular component: cell part (GO:0044464);; biological process: multicellular organismal process (GO:0032501);; biological process: developmental process (GO:0032502);; biological process: single-organism process (GO:0044699);; biological process: reproduction (GO:0000003);; biological process: cellular process …
evm.TU.BraA01002056	0	0	1.91962	69	0.787398	21	26.3173	804	15.3846	408	30.747	824	9.57718e-08	-4.74106	down	--	--	Biological Process: obsolete protein import into nucleus, docking (GO:0000059);; Cellular Component: nuclear pore (GO:0005643);; Cellular Component: cytosol (GO:0005829);; Biological Process: gluconeogenesis (GO:0006094);; Biological Process: cytoskeleton organization (GO:0007010);; Molecular Function: Ran GTPase binding (GO:0008536);; Molecular Function: protein transporter activity (GO:0008565)…	--	--	--	--	CAS/CSE protein, C-terminus	Exportin-2 GN=CAS OS=Arabidopsis thaliana (Mouse-ear cress) PE=2 SV=1	R	General function prediction only	PREDICTED: uncharacterized protein LOC103867788 [Brassica rapa]	cellular component: cell (GO:0005623);; cellular component: macromolecular complex (GO:0032991);; cellular component: organelle (GO:0043226);; cellular component: organelle part (GO:0044422);; cellular component: cell part (GO:0044464);; biological process: metabolic process (GO:0008152);; biological process: single-organism process (GO:0044699);; biological process: cellular process (GO:0009987)…
evm.TU.BraA01002057	5.38118	355	8.28999	667	10.6076	662	22.7767	1621	20.1722	1453	20.9828	1540	1.47391e-05	-1.50031	down	--	--	Biological Process: tryptophan catabolic process (GO:0006569);; Biological Process: water transport (GO:0006833);; Cellular Component: chloroplast (GO:0009507);; Biological Process: response to salt stress (GO:0009651);; Biological Process: indoleacetic acid biosynthetic process (GO:0009684);; Biological Process: response to fructose (GO:0009750);;	--	--	--	--	--	--	R	General function prediction only	BnaA01g16830D [Brassica napus]	biological process: metabolic process (GO:0008152);; biological process: cellular process (GO:0009987);; biological process: single-organism process (GO:0044699);; biological process: localization (GO:0051179);; cellular component: cell (GO:0005623);; cellular component: organelle (GO:0043226);; cellular component: cell part (GO:0044464);; biological process: response to stimulus (GO:0050896);; b…
evm.TU.BraA01002058	22.4617	702	17.1716	691	11.4959	336	0.393832	14	0.194658	6	0.15114	5	1.00886e-15	6.09509	up	--	--	Cellular Component: extracellular region (GO:0005576);; Biological Process: microtubule nucleation (GO:0007020);; Biological Process: aging (GO:0007568);; Cellular Component: plasmodesma (GO:0009506);; Cellular Component: integral component of membrane (GO:0016021);;	--	--	--	--	Tetraspanin family	Tetraspanin-7 GN=TET7 OS=Arabidopsis thaliana (Mouse-ear cress) PE=2 SV=1	S	Function unknown	PREDICTED: tetraspanin-7 [Brassica rapa]	cellular component: extracellular region (GO:0005576);; biological process: cellular process (GO:0009987);; biological process: cellular component organization or biogenesis (GO:0071840);; biological process: developmental process (GO:0032502);; biological process: single-organism process (GO:0044699);; cellular component: cell junction (GO:0030054);; cellular component: membrane (GO:0016020);; c…
evm.TU.BraA01002068	14.7918	1119	13.465	1304	11.3842	796	2.57681	215	1.64513	116	3.13272	209	6.97723e-11	2.5007	up	--	--	Biological Process: rRNA processing (GO:0006364);; Biological Process: tRNA metabolic process (GO:0006399);; Cellular Component: chloroplast (GO:0009507);; Biological Process: chloroplast organization (GO:0009658);; Biological Process: embryo development ending in seed dormancy (GO:0009793);;	--	--	--	--	--	Protein ULTRAPETALA 1 GN=ULT1 OS=Arabidopsis thaliana (Mouse-ear cress) PE=1 SV=1	S	Function unknown	PREDICTED: uncharacterized protein LOC103867909 [Brassica rapa]	biological process: metabolic process (GO:0008152);; biological process: cellular process (GO:0009987);; cellular component: cell (GO:0005623);; cellular component: organelle (GO:0043226);; cellular component: cell part (GO:0044464);; biological process: cellular component organization or biogenesis (GO:0071840);; biological process: reproduction (GO:0000003);; biological process: reproductive pr…
evm.TU.BraA01002069	2.21951	103	2.83001	168	3.27279	141	0.137223	8	0.578286	26	0	0	2.1222e-06	3.62272	up	--	--	Cellular Component: nucleus (GO:0005634);;	--	--	--	--	--	--	S	Function unknown	PREDICTED: uncharacterized protein LOC103867917 [Brassica rapa]	cellular component: cell (GO:0005623);; cellular component: organelle (GO:0043226);; cellular component: cell part (GO:0044464)
evm.TU.BraA01002074	30.451	955	28.547	1153	26.8762	788	1.74949	62	1.25264	38	1.63667	50	4.30111e-22	4.21654	up	--	--	Cellular Component: extracellular region (GO:0005576);; Biological Process: syncytium formation (GO:0006949);; Cellular Component: plasmodesma (GO:0009506);; Biological Process: unidimensional cell growth (GO:0009826);; Biological Process: plant-type cell wall loosening (GO:0009828);; Biological Process: sexual reproduction (GO:0019953);;	K20628|1.88433e-179|brp:103867937|K20628 expansin | (RefSeq) expansin-B3	--	--	--	Pollen allergen;; Rare lipoprotein A (RlpA)-like double-psi beta-barrel	Expansin-B3 (Precursor) GN=EXPB3 OS=Arabidopsis thaliana (Mouse-ear cress) PE=2 SV=2	R	General function prediction only	PREDICTED: expansin-B3 [Brassica rapa]	cellular component: extracellular region (GO:0005576);; biological process: cellular process (GO:0009987);; biological process: developmental process (GO:0032502);; biological process: single-organism process (GO:0044699);; cellular component: cell junction (GO:0030054);; biological process: growth (GO:0040007);; biological process: cellular component organization or biogenesis (GO:0071840);; bio…
evm.TU.BraA01002088	7.84708	440	6.40505	449	6.94479	370	0.974314	47	1.08384	50	1.58205	65	6.34361e-08	2.89661	up	[R]	General function prediction only	Biological Process: cellular protein modification process (GO:0006464);; Molecular Function: palmitoyl-(protein) hydrolase activity (GO:0008474);; Cellular Component: chloroplast (GO:0009507);;	K01074|0|brp:103868101|K01074 palmitoyl-protein thioesterase [EC:3.1.2.22] | (RefSeq) palmitoyl-protein thioesterase 3-like	Fatty acid elongation (ko00062);; Fatty acid metabolism (ko01212)	[IO]	Lipid transport and metabolism;; Posttranslational modification, protein turnover, chaperones	Palmitoyl protein thioesterase	--	I	Lipid transport and metabolism	BnaC01g20970D [Brassica napus]	biological process: metabolic process (GO:0008152);; biological process: cellular process (GO:0009987);; molecular function: catalytic activity (GO:0003824);; cellular component: cell (GO:0005623);; cellular component: organelle (GO:0043226);; cellular component: cell part (GO:0044464)
evm.TU.BraA01002091	6.3673	364	5.08873	373	6.83845	375	0.542949	38	1.60328	52	1.34362	74	9.65928e-07	2.69589	up	--	--	Biological Process: cellular protein modification process (GO:0006464);; Molecular Function: palmitoyl-(protein) hydrolase activity (GO:0008474);; Cellular Component: chloroplast (GO:0009507);;	K01074|9.35603e-113|brp:103868120|K01074 palmitoyl-protein thioesterase [EC:3.1.2.22] | (RefSeq) palmitoyl-protein thioesterase 1-like	Fatty acid elongation (ko00062);; Fatty acid metabolism (ko01212)	--	--	Palmitoyl protein thioesterase	--	G	Carbohydrate transport and metabolism	PREDICTED: palmitoyl-protein thioesterase 1-like [Brassica rapa]	biological process: metabolic process (GO:0008152);; biological process: cellular process (GO:0009987);; molecular function: catalytic activity (GO:0003824);; cellular component: cell (GO:0005623);; cellular component: organelle (GO:0043226);; cellular component: cell part (GO:0044464)
evm.TU.BraA01002102	7.14388	347	11.6862	722	8.88475	398	40.3114	2147	45.6819	2117	31.6659	1484	2.08781e-09	-2.04795	down	--	--	Cellular Component: nucleus (GO:0005634);; Biological Process: signal transduction (GO:0007165);; Molecular Function: phosphatidylinositol binding (GO:0035091);;	--	--	--	--	Auxin canalisation;; Plant pleckstrin homology-like region	--	R	General function prediction only	PREDICTED: uncharacterized protein LOC103868211 [Brassica rapa]	cellular component: cell (GO:0005623);; cellular component: organelle (GO:0043226);; cellular component: cell part (GO:0044464);; biological process: cellular process (GO:0009987);; biological process: biological regulation (GO:0065007);; molecular function: binding (GO:0005488)
evm.TU.BraA01002126	6.77931	303	5.56162	307	5.49722	219	13.043	656	19.6834	848	25.8391	1061	0.00278808	-1.70541	down	--	--	Biological Process: maltose metabolic process (GO:0000023);; Biological Process: allantoin catabolic process (GO:0000256);; Molecular Function: transcription factor activity, sequence-specific DNA binding (GO:0003700);; Biological Process: regulation of transcription, DNA-templated (GO:0006355);; Biological Process: starch biosynthetic process (GO:0019252);; Biological Process: positive regulatio…	K14977|6.02065e-148|brp:103868931|K14977 (S)-ureidoglycine aminohydrolase [EC:3.5.3.26] | (RefSeq) (S)-ureidoglycine aminohydrolase	Purine metabolism (ko00230)	--	--	--	(S)-ureidoglycine aminohydrolase (Precursor) OS=Arabidopsis thaliana (Mouse-ear cress) PE=1 SV=1	R	General function prediction only	PREDICTED: ureidoglycine aminohydrolase [Brassica rapa]	biological process: metabolic process (GO:0008152);; biological process: cellular process (GO:0009987);; biological process: single-organism process (GO:0044699);; molecular function: nucleic acid binding transcription factor activity (GO:0001071);; biological process: biological regulation (GO:0065007);; molecular function: catalytic activity (GO:0003824)
evm.TU.BraA01002140	3.20185	224	3.66141	329	1.15486	76	0.123065	10	0.40014	27	0.737992	51	0.00264254	2.63027	up	--	--	Biological Process: microtubule cytoskeleton organization (GO:0000226);; Biological Process: cytokinesis by cell plate formation (GO:0000911);; Cellular Component: nucleus (GO:0005634);;	--	--	--	--	--	--	S	Function unknown	PREDICTED: uncharacterized protein LOC103868993 [Brassica rapa]	biological process: cellular process (GO:0009987);; biological process: cellular component organization or biogenesis (GO:0071840);; biological process: single-organism process (GO:0044699);; cellular component: cell (GO:0005623);; cellular component: organelle (GO:0043226);; cellular component: cell part (GO:0044464)
evm.TU.BraA01002141	103.779	1615	55.4248	1111	67.8397	986	11.1044	193	5.86001	89	19.4527	295	4.1551e-05	2.62005	up	--	--	--	--	--	--	--	--	--	--	--	BnaA01g18050D [Brassica napus]	--
evm.TU.BraA01002148	4.48515	254	7.31003	532	12.2993	649	47.2415	2967	61.6762	3364	36.7392	2021	3.56267e-15	-2.54673	down	--	--	Cellular Component: nucleus (GO:0005634);;	--	--	--	--	Cotton fibre expressed protein	--	S	Function unknown	PREDICTED: serine/arginine repetitive matrix protein 1-like [Brassica rapa]	cellular component: cell (GO:0005623);; cellular component: organelle (GO:0043226);; cellular component: cell part (GO:0044464)
evm.TU.BraA01002149	21.1374	733	33.1181	1459	38.2779	1240	105.736	4112	86.9897	2889	60.6502	2060	0.00010557	-1.42655	down	[K]	Transcription	Molecular Function: transcription regulatory region sequence-specific DNA binding (GO:0000976);; Molecular Function: transcription factor activity, sequence-specific DNA binding (GO:0003700);; Cellular Component: nucleus (GO:0005634);; Biological Process: cell proliferation (GO:0008283);; Biological Process: shade avoidance (GO:0009641);; Biological Process: response to auxin (GO:0009733);; Biolo…	K09338|1.59017e-169|brp:103869156|K09338 homeobox-leucine zipper protein | (RefSeq) homeobox-leucine zipper protein HAT4	--	[R]	General function prediction only	HD-ZIP protein N terminus;; Homeobox domain;; Homeobox associated leucine zipper	Homeobox-leucine zipper protein HAT4 OS=Arabidopsis thaliana (Mouse-ear cress) PE=1 SV=1	K	Transcription	PREDICTED: homeobox-leucine zipper protein HAT4 [Brassica rapa]	molecular function: binding (GO:0005488);; molecular function: nucleic acid binding transcription factor activity (GO:0001071);; biological process: biological regulation (GO:0065007);; cellular component: cell (GO:0005623);; cellular component: organelle (GO:0043226);; cellular component: cell part (GO:0044464);; biological process: single-organism process (GO:0044699);; biological process: resp…
evm.TU.BraA01002154	0.506152	11	3.21519	89	1.7394	35	20.0452	479	18.1479	377	12.8607	269	3.85226e-08	-3.20261	down	--	--	Molecular Function: DNA binding (GO:0003677);; Molecular Function: transcription factor activity, sequence-specific DNA binding (GO:0003700);; Cellular Component: nucleus (GO:0005634);; Biological Process: regulation of transcription, DNA-templated (GO:0006355);; Biological Process: multicellular organism development (GO:0007275);;	--	--	--	--	AP2 domain	Ethylene-responsive transcription factor ERF039 GN=ERF039 OS=Arabidopsis thaliana (Mouse-ear cress) PE=2 SV=1	K	Transcription	PREDICTED: ethylene-responsive transcription factor ERF039-like [Brassica rapa]	molecular function: binding (GO:0005488);; molecular function: nucleic acid binding transcription factor activity (GO:0001071);; biological process: biological regulation (GO:0065007);; cellular component: cell (GO:0005623);; cellular component: organelle (GO:0043226);; cellular component: cell part (GO:0044464);; biological process: multicellular organismal process (GO:0032501);; biological proc…
evm.TU.BraA01002168	0.671356	22	2.66479	111	1.71188	53	57.8298	2087	65.4637	2023	51.5969	1635	5.2028e-39	-5.07855	down	--	--	Molecular Function: carboxylic ester hydrolase activity (GO:0004091);; Cellular Component: cytosol (GO:0005829);; Biological Process: leaf senescence (GO:0010150);; Biological Process: chlorophyll a catabolic process (GO:0033310);; Molecular Function: pheophoridase activity (GO:0035560);; Molecular Function: protein homodimerization activity (GO:0042803);; Biological Process: demethylation (GO:00…	K13544|0|brp:103869295|K13544 pheophorbidase [EC:3.1.1.82] | (RefSeq) pheophorbidase	Porphyrin and chlorophyll metabolism (ko00860)	--	--	Alpha/beta hydrolase family;; Alpha/beta hydrolase family;; alpha/beta hydrolase fold	Pheophorbidase GN=PPD OS=Raphanus sativus (Radish) PE=1 SV=1	H	Coenzyme transport and metabolism	PREDICTED: pheophorbidase [Brassica rapa]	cellular component: cell (GO:0005623);; cellular component: cell part (GO:0044464);; biological process: multicellular organismal process (GO:0032501);; biological process: developmental process (GO:0032502);; biological process: single-organism process (GO:0044699);; biological process: metabolic process (GO:0008152);; biological process: cellular process (GO:0009987);; molecular function: catal…
evm.TU.BraA01002170	9.60996	615	8.25108	685	7.30741	445	15.4562	1097	22.8918	1396	17.0933	1085	0.00330545	-1.08994	down	--	--	Cellular Component: nucleus (GO:0005634);; Biological Process: signal transduction (GO:0007165);; Molecular Function: phosphatidylinositol binding (GO:0035091);;	--	--	--	--	Auxin canalisation;; Plant pleckstrin homology-like region	--	T	Signal transduction mechanisms	PREDICTED: uncharacterized protein LOC103869305 [Brassica rapa]	cellular component: cell (GO:0005623);; cellular component: organelle (GO:0043226);; cellular component: cell part (GO:0044464);; biological process: cellular process (GO:0009987);; biological process: biological regulation (GO:0065007);; molecular function: binding (GO:0005488)
evm.TU.BraA01002184	0.421459	25	0.936261	71	1.37944	76	3.93193	255	6.3073	355	3.89251	221	0.000107993	-2.30637	down	--	--	Molecular Function: aspartic-type endopeptidase activity (GO:0004190);; Cellular Component: extracellular region (GO:0005576);; Biological Process: proteolysis (GO:0006508);; Cellular Component: plant-type cell wall (GO:0009505);;	--	--	--	--	Xylanase inhibitor N-terminal;; Xylanase inhibitor C-terminal;; Eukaryotic aspartyl protease	Aspartic proteinase nepenthesin-2 (Precursor) GN=nep2 OS=Nepenthes gracilis (Slender pitcher plant) PE=1 SV=1	O	Posttranslational modification, protein turnover, chaperones	PREDICTED: aspartic proteinase nepenthesin-2 [Brassica rapa]	molecular function: catalytic activity (GO:0003824);; biological process: metabolic process (GO:0008152);; cellular component: extracellular region (GO:0005576);; cellular component: cell (GO:0005623);; cellular component: cell part (GO:0044464)
evm.TU.BraA01002187	15.5896	168	13.78	191	7.21388	73	0	0	0	0	0	0	1.48182e-15	Inf	up	--	--	Cellular Component: extracellular space (GO:0005615);; Molecular Function: growth factor activity (GO:0008083);; Biological Process: positive regulation of cell proliferation (GO:0008284);; Biological Process: positive gravitropism (GO:0009958);; Biological Process: cell differentiation (GO:0030154);; Biological Process: regulation of protein localization (GO:0032880);; Biological Process: latera…	--	--	--	--	--	Root meristem growth factor 6 (Precursor) GN=RGF6 OS=Arabidopsis thaliana (Mouse-ear cress) PE=3 SV=1	W	Extracellular structures	BnaA01g17230D [Brassica napus]	cellular component: extracellular region (GO:0005576);; cellular component: extracellular region part (GO:0044421);; molecular function: binding (GO:0005488);; biological process: biological regulation (GO:0065007);; biological process: response to stimulus (GO:0050896);; biological process: cellular process (GO:0009987);; biological process: developmental process (GO:0032502);; biological proces…
evm.TU.BraA01002200	10.5274	144	17.8262	314	7.88929	101	3.05825	47	2.314	31	2.5672	35	0.000928126	2.17865	up	--	--	Cellular Component: mitochondrion (GO:0005739);;	--	--	--	--	--	--	S	Function unknown	PREDICTED: uncharacterized protein LOC103869594 [Brassica rapa]	cellular component: cell (GO:0005623);; cellular component: organelle (GO:0043226);; cellular component: cell part (GO:0044464)
evm.TU.BraA01002208	17.5039	470	15.6662	570	15.0631	422	2.32369	95	1.35449	48	1.75644	63	5.23231e-08	2.78858	up	--	--	Cellular Component: plasma membrane (GO:0005886);; Cellular Component: integral component of membrane (GO:0016021);;	--	--	--	--	Domain of unknown function (DUF588)	CASP-like protein 2B1 GN=RCOM_0864260 OS=Ricinus communis (Castor bean) PE=2 SV=1	S	Function unknown	BnaA01g17400D [Brassica napus]	cellular component: cell (GO:0005623);; cellular component: membrane (GO:0016020);; cellular component: cell part (GO:0044464);; cellular component: membrane part (GO:0044425)
evm.TU.BraA01002223	9.3439	1278	8.49944	2129	7.86755	1214	3.63018	550	5.01562	567	2.53143	346	4.15173e-06	1.59995	up	--	--	Biological Process: cytokinesis by cell plate formation (GO:0000911);; Molecular Function: guanyl-nucleotide exchange factor activity (GO:0005085);; Molecular Function: GTP binding (GO:0005525);; Cellular Component: nucleus (GO:0005634);; Cellular Component: cytosol (GO:0005829);; Cellular Component: plasma membrane (GO:0005886);; Biological Process: acetyl-CoA metabolic process (GO:0006084);; Bi…	--	--	[T]	Signal transduction mechanisms	Dedicator of cytokinesis;; C2 domain in Dock180 and Zizimin proteins	--	T	Signal transduction mechanisms	BnaC01g21820D [Brassica napus]	biological process: cellular process (GO:0009987);; biological process: single-organism process (GO:0044699);; molecular function: molecular function regulator (GO:0098772);; biological process: biological regulation (GO:0065007);; molecular function: binding (GO:0005488);; cellular component: cell (GO:0005623);; cellular component: organelle (GO:0043226);; cellular component: cell part (GO:00444…
evm.TU.BraA01002231	16.063	594	14.4003	674	17.1009	583	31.4782	1300	48.5249	1718	26.5033	945	0.00145062	-1.11598	down	[O]	Posttranslational modification, protein turnover, chaperones	Molecular Function: ubiquitin-protein transferase activity (GO:0004842);; Cellular Component: nucleus (GO:0005634);; Cellular Component: endoplasmic reticulum (GO:0005783);; Biological Process: postreplication repair (GO:0006301);; Biological Process: fatty acid beta-oxidation (GO:0006635);; Biological Process: toxin catabolic process (GO:0009407);; Cellular Component: membrane (GO:0016020);; Bio…	K10578|0|brp:103869994|K10578 ubiquitin-conjugating enzyme E2 J1 [EC:2.3.2.23] | (RefSeq) ubiquitin-conjugating enzyme E2 32-like	Ubiquitin mediated proteolysis (ko04120);; Protein processing in endoplasmic reticulum (ko04141)	[O]	Posttranslational modification, protein turnover, chaperones	Ubiquitin-conjugating enzyme	Ubiquitin-conjugating enzyme E2 32 GN=UBC32 OS=Arabidopsis thaliana (Mouse-ear cress) PE=2 SV=1	O	Posttranslational modification, protein turnover, chaperones	PREDICTED: ubiquitin-conjugating enzyme E2 32-like [Brassica rapa]	molecular function: catalytic activity (GO:0003824);; cellular component: cell (GO:0005623);; cellular component: organelle (GO:0043226);; cellular component: cell part (GO:0044464);; biological process: metabolic process (GO:0008152);; biological process: cellular process (GO:0009987);; biological process: response to stimulus (GO:0050896);; biological process: single-organism process (GO:004469…
evm.TU.BraA01002238	2.89937	123	2.89694	158	1.73008	69	0.119663	6	0.439713	18	0.372307	16	4.21349e-05	3.00825	up	--	--	Cellular Component: cytoplasm (GO:0005737);; Biological Process: defense response (GO:0006952);; Molecular Function: carbohydrate binding (GO:0030246);;	--	--	--	--	Phloem protein 2	Protein PHLOEM PROTEIN 2-LIKE A6 GN=PP2A6 OS=Arabidopsis thaliana (Mouse-ear cress) PE=2 SV=1	K	Transcription	PREDICTED: protein PHLOEM PROTEIN 2-LIKE A6-like [Brassica rapa]	cellular component: cell (GO:0005623);; cellular component: cell part (GO:0044464);; biological process: response to stimulus (GO:0050896);; molecular function: binding (GO:0005488)
evm.TU.BraA01002239	3.32214	103	5.0859	203	2.48287	72	0	0	0	0	0	0	3.26917e-15	Inf	up	--	--	Biological Process: amino acid transmembrane transport (GO:0003333);; Cellular Component: mitochondrial inner membrane presequence translocase complex (GO:0005744);; Biological Process: protein transport (GO:0015031);; Molecular Function: amino acid transmembrane transporter activity (GO:0015171);; Molecular Function: P-P-bond-hydrolysis-driven protein transmembrane transporter activity (GO:00154…	--	--	--	--	Tim17/Tim22/Tim23/Pmp24 family	Outer envelope pore protein 16-2, chloroplastic OS=Arabidopsis thaliana (Mouse-ear cress) PE=1 SV=1	U	Intracellular trafficking, secretion, and vesicular transport	PREDICTED: outer envelope pore protein 16-2, chloroplastic [Brassica rapa]	biological process: single-organism process (GO:0044699);; biological process: localization (GO:0051179);; cellular component: cell (GO:0005623);; cellular component: membrane (GO:0016020);; cellular component: macromolecular complex (GO:0032991);; cellular component: organelle (GO:0043226);; cellular component: organelle part (GO:0044422);; cellular component: membrane part (GO:0044425);; cellul…
evm.TU.BraA01002240	46.4041	3186	35.9882	3143	37.0799	2308	18.6422	1448	14.173	1034	18.7491	1422	0.00118294	1.09371	up	[C]	Energy production and conversion	Molecular Function: dihydrolipoyl dehydrogenase activity (GO:0004148);; Cellular Component: nucleolus (GO:0005730);; Cellular Component: mitochondrion (GO:0005739);; Cellular Component: cytosol (GO:0005829);; Biological Process: acetyl-CoA biosynthetic process from pyruvate (GO:0006086);; Molecular Function: electron carrier activity (GO:0009055);; Cellular Component: chloroplast stroma (GO:00095…	K00382|0|brp:103870046|K00382 dihydrolipoamide dehydrogenase [EC:1.8.1.4] | (RefSeq) dihydrolipoyl dehydrogenase 2, chloroplastic	Glycolysis / Gluconeogenesis (ko00010);; Citrate cycle (TCA cycle) (ko00020);; Glycine, serine and threonine metabolism (ko00260);; Valine, leucine and isoleucine degradation (ko00280);; Pyruvate metabolism (ko00620);; Glyoxylate and dicarboxylate metabolism (ko00630);; Propanoate metabolism (ko00640);; Carbon metabolism (ko01200)	--	--	Pyridine nucleotide-disulphide oxidoreductase;; Pyridine nucleotide-disulphide oxidoreductase, dimerisation domain;; Pyridine nucleotide-disulphide oxidoreductase;; FAD binding domain;; Glucose inhibited division protein A;; FAD dependent oxidoreductase;; L-lysine 6-monooxygenase (NADPH-requiring)	Dihydrolipoyl dehydrogenase 2, chloroplastic (Precursor) GN=LPD2 OS=Arabidopsis thaliana (Mouse-ear cress) PE=2 SV=2	C	Energy production and conversion	PREDICTED: dihydrolipoyl dehydrogenase 2, chloroplastic [Brassica rapa]	molecular function: catalytic activity (GO:0003824);; biological process: metabolic process (GO:0008152);; biological process: single-organism process (GO:0044699);; cellular component: cell (GO:0005623);; cellular component: organelle (GO:0043226);; cellular component: organelle part (GO:0044422);; cellular component: cell part (GO:0044464);; biological process: cellular process (GO:0009987);; m…
evm.TU.BraA01002243	12.536	351	13.4422	478	15.0339	419	2.69401	94	1.03848	32	1.65026	51	2.57177e-07	2.79662	up	--	--	--	--	--	--	--	--	--	S	Function unknown	PREDICTED: uncharacterized protein LOC103870066 [Brassica rapa]	--
evm.TU.BraA01002248	68.9088	1398	78.2091	2042	59.7793	1132	1.09734	25	0.714572	14	1.24652	25	1.39428e-45	6.06476	up	--	--	--	--	--	--	--	--	--	--	--	PREDICTED: leucine-rich repeat extensin-like protein 1 [Brassica rapa]	--
evm.TU.BraA01002259	33.0198	390	59.3429	901	47.6915	526	8.17801	108	4.81478	55	15.9386	183	8.63007e-07	2.24153	up	--	--	Biological Process: response to water deprivation (GO:0009414);; Cellular Component: chloroplast (GO:0009507);; Biological Process: response to abscisic acid (GO:0009737);; Biological Process: embryo development (GO:0009790);;	--	--	--	--	Late embryogenesis abundant protein	Late embryogenesis abundant protein Lea5 GN=LEA5 OS=Citrus sinensis (Sweet orange) PE=2 SV=1	S	Function unknown	PREDICTED: late embryogenesis abundant protein Lea5-like isoform X1 [Brassica rapa]	biological process: response to stimulus (GO:0050896);; cellular component: cell (GO:0005623);; cellular component: organelle (GO:0043226);; cellular component: cell part (GO:0044464);; biological process: multicellular organismal process (GO:0032501);; biological process: developmental process (GO:0032502);; biological process: single-organism process (GO:0044699)
evm.TU.BraA01002280	6.71025	82	6.45317	101	7.2446	83	37.9937	514	26.7301	314	34.7432	411	1.49946e-05	-2.26195	down	[O]	Posttranslational modification, protein turnover, chaperones	Cellular Component: cytoplasm (GO:0005737);; Molecular Function: arsenate reductase (glutaredoxin) activity (GO:0008794);; Molecular Function: electron carrier activity (GO:0009055);; Molecular Function: protein disulfide oxidoreductase activity (GO:0015035);; Biological Process: cell redox homeostasis (GO:0045454);;	K03676|2.14953e-69|brp:103859227|K03676 glutaredoxin 3 | (RefSeq) monothiol glutaredoxin-S4-like	--	[O]	Posttranslational modification, protein turnover, chaperones	Glutaredoxin	Monothiol glutaredoxin-S4 OS=Arabidopsis thaliana (Mouse-ear cress) PE=3 SV=1	O	Posttranslational modification, protein turnover, chaperones	PREDICTED: monothiol glutaredoxin-S4-like [Brassica rapa]	cellular component: cell (GO:0005623);; cellular component: cell part (GO:0044464);; molecular function: catalytic activity (GO:0003824);; biological process: metabolic process (GO:0008152);; biological process: single-organism process (GO:0044699);; molecular function: electron carrier activity (GO:0009055);; biological process: cellular process (GO:0009987);; biological process: biological regu…
evm.TU.BraA01002281	4.17129	51	3.75477	59	2.08018	24	15.2476	206	14.4148	170	17.7216	210	0.000970689	-2.22145	down	[O]	Posttranslational modification, protein turnover, chaperones	Cellular Component: cytoplasm (GO:0005737);; Molecular Function: arsenate reductase (glutaredoxin) activity (GO:0008794);; Molecular Function: electron carrier activity (GO:0009055);; Molecular Function: protein disulfide oxidoreductase activity (GO:0015035);; Biological Process: cell redox homeostasis (GO:0045454);; Biological Process: anther development (GO:0048653);;	K03676|3.18575e-70|brp:103870440|K03676 glutaredoxin 3 | (RefSeq) monothiol glutaredoxin-S4	--	[O]	Posttranslational modification, protein turnover, chaperones	Glutaredoxin	Monothiol glutaredoxin-S4 OS=Arabidopsis thaliana (Mouse-ear cress) PE=3 SV=1	O	Posttranslational modification, protein turnover, chaperones	PREDICTED: monothiol glutaredoxin-S4 [Brassica rapa]	cellular component: cell (GO:0005623);; cellular component: cell part (GO:0044464);; molecular function: catalytic activity (GO:0003824);; biological process: metabolic process (GO:0008152);; biological process: single-organism process (GO:0044699);; molecular function: electron carrier activity (GO:0009055);; biological process: cellular process (GO:0009987);; biological process: biological regu…
evm.TU.BraA01002289	1.43623	46	3.39142	137	2.4042	69	14.4467	492	23.0122	683	11.4046	337	1.70738e-07	-2.67909	down	--	--	Cellular Component: mitochondrion (GO:0005739);;	--	--	--	--	F-box domain;; F-box-like	--	R	General function prediction only	PREDICTED: uncharacterized protein LOC103870518 [Brassica rapa]	cellular component: cell (GO:0005623);; cellular component: organelle (GO:0043226);; cellular component: cell part (GO:0044464)
evm.TU.BraA01002295	0.578974	31	0.53844	52	0.424036	45	41.2083	5010	51.9685	5506	30.0792	3042	1.93809e-47	-6.7515	down	[G]	Carbohydrate transport and metabolism	Molecular Function: ATP binding (GO:0005524);; Cellular Component: nucleus (GO:0005634);; Cellular Component: cytosol (GO:0005829);; Biological Process: pyruvate metabolic process (GO:0006090);; Cellular Component: chloroplast stroma (GO:0009570);; Molecular Function: kinase activity (GO:0016301);; Biological Process: phosphorylation (GO:0016310);; Molecular Function: ligase activity (GO:0016874)…	K01006|0|brp:103870831|K01006 pyruvate, orthophosphate dikinase [EC:2.7.9.1] | (RefSeq) pyruvate, phosphate dikinase 1, chloroplastic	Pyruvate metabolism (ko00620);; Carbon fixation in photosynthetic organisms (ko00710);; Carbon metabolism (ko01200)	--	--	PEP-utilising enzyme, TIM barrel domain;; Pyruvate phosphate dikinase, PEP/pyruvate binding domain;; PEP-utilising enzyme, mobile domain	Pyruvate, phosphate dikinase 1, chloroplastic (Precursor) GN=PPDK OS=Arabidopsis thaliana (Mouse-ear cress) PE=1 SV=2	C	Energy production and conversion	PREDICTED: pyruvate, phosphate dikinase 1, chloroplastic [Brassica rapa]	molecular function: binding (GO:0005488);; cellular component: cell (GO:0005623);; cellular component: organelle (GO:0043226);; cellular component: cell part (GO:0044464);; biological process: metabolic process (GO:0008152);; biological process: cellular process (GO:0009987);; biological process: single-organism process (GO:0044699);; cellular component: organelle part (GO:0044422);; molecular fu…
evm.TU.BraA01002299	0.01741	1	0.09649	8	0.114	7	18.5345	1177	31.3553	1728	14.8374	825	8.95635e-24	-7.92356	down	[GC]	Carbohydrate transport and metabolism;; Energy production and conversion	Biological Process: metabolic process (GO:0008152);; Molecular Function: sinapate 1-glucosyltransferase activity (GO:0050284);;	--	--	--	--	UDP-glucoronosyl and UDP-glucosyl transferase	UDP-glycosyltransferase 84A3 OS=Arabidopsis thaliana (Mouse-ear cress) PE=1 SV=1	CG	Energy production and conversion;; Carbohydrate transport and metabolism	PREDICTED: UDP-glycosyltransferase 84A3-like [Brassica rapa]	biological process: metabolic process (GO:0008152);; molecular function: catalytic activity (GO:0003824)
evm.TU.BraA01002300	0.913791	68	0.788341	75	0.960404	66	0.078991	7	0.066675	5	0	0	6.62765e-07	4.19123	up	[H]	Coenzyme transport and metabolism	Molecular Function: magnesium ion binding (GO:0000287);; Molecular Function: adenosylmethionine-8-amino-7-oxononanoate transaminase activity (GO:0004015);; Molecular Function: dethiobiotin synthase activity (GO:0004141);; Molecular Function: ATP binding (GO:0005524);; Cellular Component: mitochondrion (GO:0005739);; Biological Process: DNA replication initiation (GO:0006270);; Biological Process:…	K19562|0|brp:103871196|K19562 bifunctional dethiobiotin synthetase / adenosylmethionine---8-amino-7-oxononanoate aminotransferase [EC:6.3.3.3 2.6.1.62] | (RefSeq) bifunctional dethiobiotin synthetase/7,8-diamino-pelargonic acid aminotransferase, mitochondrial-like	Biotin metabolism (ko00780)	--	--	Aminotransferase class-III;; eIF3 subunit 6 N terminal domain	7,8-diamino-pelargonic acid aminotransferase (Precursor) GN=At5g57590/At5g57600 OS=Arabidopsis thaliana (Mouse-ear cress) PE=1 SV=1	E	Amino acid transport and metabolism	BnaC01g43270D [Brassica napus]	molecular function: binding (GO:0005488);; molecular function: catalytic activity (GO:0003824);; cellular component: cell (GO:0005623);; cellular component: organelle (GO:0043226);; cellular component: cell part (GO:0044464);; biological process: metabolic process (GO:0008152);; biological process: cellular process (GO:0009987);; biological process: biological regulation (GO:0065007);; biological…
evm.TU.BraA01002301	0.100547	6	0.145572	11	0.166891	9	2.26701	138	3.54013	187	3.52472	188	5.74275e-09	-4.379	down	[GC]	Carbohydrate transport and metabolism;; Energy production and conversion	Biological Process: response to sucrose (GO:0009744);; Biological Process: flavonoid biosynthetic process (GO:0009813);; Biological Process: response to UV-B (GO:0010224);; Molecular Function: sinapate 1-glucosyltransferase activity (GO:0050284);;	--	--	--	--	UDP-glucoronosyl and UDP-glucosyl transferase	UDP-glycosyltransferase 84A1 OS=Arabidopsis thaliana (Mouse-ear cress) PE=1 SV=1	R	General function prediction only	PREDICTED: UDP-glycosyltransferase 84A1-like [Brassica rapa]	biological process: response to stimulus (GO:0050896);; biological process: metabolic process (GO:0008152);; molecular function: catalytic activity (GO:0003824)
evm.TU.BraA01002302	13.0341	569	16.9066	950	9.96128	406	5.29779	257	3.33158	141	4.32808	184	0.00019348	1.63109	up	--	--	Cellular Component: nucleus (GO:0005634);;	--	--	--	--	Senescence-associated protein	--	S	Function unknown	PREDICTED: uncharacterized protein LOC103870887 [Brassica rapa]	cellular component: cell (GO:0005623);; cellular component: organelle (GO:0043226);; cellular component: cell part (GO:0044464)
evm.TU.BraA01002304	5.75179	650	7.58232	1087	6.19624	532	2.60964	193	3.46404	271	1.62262	142	1.3321e-05	1.83082	up	--	--	Cellular Component: plasma membrane (GO:0005886);; Biological Process: regulation of transcription, DNA-templated (GO:0006355);; Biological Process: circadian rhythm (GO:0007623);; Biological Process: response to salt stress (GO:0009651);; Biological Process: response to ethylene (GO:0009723);; Biological Process: response to auxin (GO:0009733);; Biological Process: response to abscisic acid (GO:…	--	--	[R]	General function prediction only	Domain of unknown function DUF221;; Late exocytosis, associated with Golgi transport;; Domain of unknown function (DUF4463)	CSC1-like protein At4g15430 GN=At4g15430 OS=Arabidopsis thaliana (Mouse-ear cress) PE=2 SV=1	S	Function unknown	PREDICTED: CSC1-like protein At4g15430 isoform X3 [Brassica rapa]	cellular component: cell (GO:0005623);; cellular component: membrane (GO:0016020);; cellular component: cell part (GO:0044464);; biological process: biological regulation (GO:0065007);; biological process: rhythmic process (GO:0048511);; biological process: response to stimulus (GO:0050896);; biological process: reproduction (GO:0000003);; biological process: reproductive process (GO:0022414);; b…
evm.TU.BraA01002311	10.8389	619	8.16193	600	12.5725	670	27.9827	1776	33.175	1829	19.1002	1062	9.90916e-05	-1.29278	down	[GC]	Carbohydrate transport and metabolism;; Energy production and conversion	Biological Process: response to water deprivation (GO:0009414);; Biological Process: response to wounding (GO:0009611);; Biological Process: response to ethylene (GO:0009723);; Biological Process: abscisic acid-activated signaling pathway (GO:0009738);; Molecular Function: abscisic acid glucosyltransferase activity (GO:0010294);; Cellular Component: membrane (GO:0016020);; Biological Process: hyp…	--	--	--	--	UDP-glucoronosyl and UDP-glucosyl transferase	UDP-glycosyltransferase 71B5 OS=Arabidopsis thaliana (Mouse-ear cress) PE=3 SV=1	CG	Energy production and conversion;; Carbohydrate transport and metabolism	PREDICTED: UDP-glycosyltransferase 71B5-like [Brassica rapa]	biological process: response to stimulus (GO:0050896);; biological process: cellular process (GO:0009987);; biological process: signaling (GO:0023052);; biological process: single-organism process (GO:0044699);; biological process: biological regulation (GO:0065007);; molecular function: catalytic activity (GO:0003824);; cellular component: membrane (GO:0016020);; biological process: metabolic pr…
evm.TU.BraA01002316	42.5554	1465	56.4747	2503	24.8326	799	0	0	0	0	0	0	4.5661e-26	Inf	up	--	--	Molecular Function: threonine-type endopeptidase activity (GO:0004298);; Cellular Component: proteasome core complex (GO:0005839);; Biological Process: lipid transport (GO:0006869);; Molecular Function: lipid binding (GO:0008289);; Biological Process: proteolysis involved in cellular protein catabolic process (GO:0051603);;	--	--	--	--	Hydrophobic seed protein	36.4 kDa proline-rich protein GN=TPRP-F1 OS=Solanum lycopersicum (Tomato) PE=2 SV=1	R	General function prediction only	BnaA01g18740D [Brassica napus]	molecular function: catalytic activity (GO:0003824);; biological process: metabolic process (GO:0008152);; cellular component: cell (GO:0005623);; cellular component: macromolecular complex (GO:0032991);; cellular component: cell part (GO:0044464);; biological process: single-organism process (GO:0044699);; biological process: localization (GO:0051179);; molecular function: binding (GO:0005488)
evm.TU.BraA01002353	10.0729	418	8.40978	470	3.43318	187	1.06568	51	0.715867	43	1.93319	52	5.11143e-06	2.7887	up	--	--	Molecular Function: transcription factor activity, sequence-specific DNA binding (GO:0003700);; Cellular Component: nucleus (GO:0005634);; Biological Process: DNA-dependent DNA replication (GO:0006261);; Biological Process: regulation of transcription, DNA-templated (GO:0006355);; Biological Process: regulation of meristem growth (GO:0010075);; Biological Process: stomatal complex morphogenesis (…	--	--	--	--	--	Protein tesmin/TSO1-like CXC 2 OS=Arabidopsis thaliana (Mouse-ear cress) PE=1 SV=1	P	Inorganic ion transport and metabolism	PREDICTED: protein tesmin/TSO1-like CXC 2 [Brassica rapa]	molecular function: nucleic acid binding transcription factor activity (GO:0001071);; biological process: biological regulation (GO:0065007);; cellular component: cell (GO:0005623);; cellular component: organelle (GO:0043226);; cellular component: cell part (GO:0044464);; biological process: metabolic process (GO:0008152);; biological process: cellular process (GO:0009987);; biological process: d…
evm.TU.BraA01002357	0.671771	29	1.99093	102	1.26289	51	8.0799	347	10.2955	377	6.49029	249	1.77761e-05	-2.52561	down	--	--	Cellular Component: anchored component of membrane (GO:0031225);;	--	--	--	--	--	--	S	Function unknown	BnaA01g19010D [Brassica napus]	cellular component: membrane (GO:0016020);; cellular component: membrane part (GO:0044425)
evm.TU.BraA01002359	32.0968	1985	17.1763	1430	22.3229	1283	4.55147	314	3.80443	248	4.16935	248	6.1406e-06	2.52544	up	--	--	Cellular Component: nucleus (GO:0005634);; Biological Process: signal transduction (GO:0007165);; Cellular Component: chloroplast (GO:0009507);; Molecular Function: phosphatidylinositol binding (GO:0035091);;	--	--	--	--	Auxin canalisation;; Plant pleckstrin homology-like region	--	S	Function unknown	PREDICTED: uncharacterized protein LOC103871780 isoform X1 [Brassica rapa]	cellular component: cell (GO:0005623);; cellular component: organelle (GO:0043226);; cellular component: cell part (GO:0044464);; biological process: cellular process (GO:0009987);; biological process: biological regulation (GO:0065007);; molecular function: binding (GO:0005488)
evm.TU.BraA01002371	30.442	1886	26.3288	2102	28.9179	1675	64.7283	4474	61.5213	3695	51.5329	3116	0.00237945	-1.02202	down	--	--	Molecular Function: protein binding (GO:0005515);; Cellular Component: nucleus (GO:0005634);; Molecular Function: acireductone dioxygenase [iron(II)-requiring] activity (GO:0010309);; Biological Process: leaf development (GO:0048366);; Biological Process: oxidation-reduction process (GO:0055114);;	--	--	[S]	Function unknown	ARD/ARD' family;; tify domain;; Divergent CCT motif;; Cupin domain;; AraC-like ligand binding domain	Protein TIFY 4B OS=Arabidopsis thaliana (Mouse-ear cress) PE=1 SV=1	S	Function unknown	hypothetical protein [Arabidopsis thaliana]	molecular function: binding (GO:0005488);; cellular component: cell (GO:0005623);; cellular component: organelle (GO:0043226);; cellular component: cell part (GO:0044464);; molecular function: catalytic activity (GO:0003824);; biological process: metabolic process (GO:0008152);; biological process: single-organism process (GO:0044699);; biological process: multicellular organismal process (GO:003…
evm.TU.BraA01002372	6.84007	155	143.437	4180	55.806	1180	948.566	23876	833.643	18224	1053.55	23224	1.65246e-17	-3.79521	down	--	--	Cellular Component: chloroplast thylakoid membrane (GO:0009535);; Biological Process: response to sucrose (GO:0009744);; Biological Process: flavonoid biosynthetic process (GO:0009813);; Biological Process: positive regulation of seed germination (GO:0010030);; Biological Process: photoprotection (GO:0010117);; Biological Process: response to UV-B (GO:0010224);; Biological Process: regulation of …	--	--	--	--	Chlorophyll A-B binding protein	Early light-induced protein 2, chloroplastic (Precursor) GN=ELIP2 OS=Arabidopsis thaliana (Mouse-ear cress) PE=1 SV=1	S	Function unknown	PREDICTED: early light-induced protein 2, chloroplastic [Brassica rapa]	cellular component: cell (GO:0005623);; cellular component: membrane (GO:0016020);; cellular component: organelle (GO:0043226);; cellular component: organelle part (GO:0044422);; cellular component: cell part (GO:0044464);; biological process: response to stimulus (GO:0050896);; biological process: metabolic process (GO:0008152);; biological process: biological regulation (GO:0065007);; molecular…
evm.TU.BraA01002398	12.9268	1229	12.9324	1582	4.54401	404	0.666452	71	0.673402	62	0.549711	51	2.49502e-05	4.03008	up	[RTKL]	General function prediction only;; Signal transduction mechanisms;; Transcription;; Replication, recombination and repair	Molecular Function: protein serine/threonine kinase activity (GO:0004674);; Molecular Function: ATP binding (GO:0005524);; Cellular Component: plasma membrane (GO:0005886);; Biological Process: protein phosphorylation (GO:0006468);; Biological Process: transmembrane receptor protein tyrosine kinase signaling pathway (GO:0007169);; Biological Process: cell proliferation (GO:0008283);; Cellular Com…	--	--	--	--	Protein kinase domain;; Protein tyrosine kinase;; Leucine Rich repeats (2 copies);; Leucine rich repeat;; Leucine Rich Repeat;; Leucine Rich repeat;; Leucine rich repeat N-terminal domain;; Leucine rich repeat	Probably inactive leucine-rich repeat receptor-like protein kinase IMK2 (Precursor) GN=IMK2 OS=Arabidopsis thaliana (Mouse-ear cress) PE=1 SV=1	T	Signal transduction mechanisms	PREDICTED: probably inactive leucine-rich repeat receptor-like protein kinase IMK2 [Brassica rapa]	molecular function: catalytic activity (GO:0003824);; biological process: metabolic process (GO:0008152);; biological process: cellular process (GO:0009987);; molecular function: binding (GO:0005488);; cellular component: cell (GO:0005623);; cellular component: membrane (GO:0016020);; cellular component: cell part (GO:0044464);; biological process: signaling (GO:0023052);; biological process: sin…
evm.TU.BraA01002402	285.898	3977	176.53	3162	154.243	2004	34.0149	527	15.4039	207	39.0883	530	1.68276e-05	2.79474	up	--	--	Biological Process: very long-chain fatty acid metabolic process (GO:0000038);; Molecular Function: lipid transporter activity (GO:0005319);; Cellular Component: extracellular region (GO:0005576);; Cellular Component: cell wall (GO:0005618);; Biological Process: lipid transport (GO:0006869);; Molecular Function: lipid binding (GO:0008289);; Cellular Component: plasmodesma (GO:0009506);; Biologica…	--	--	--	--	Protease inhibitor/seed storage/LTP family;; Probable lipid transfer	Non-specific lipid-transfer protein 5 (Precursor) GN=LTP5 OS=Arabidopsis thaliana (Mouse-ear cress) PE=1 SV=1	W	Extracellular structures	PREDICTED: non-specific lipid-transfer protein 5-like [Brassica rapa]	biological process: metabolic process (GO:0008152);; biological process: cellular process (GO:0009987);; biological process: single-organism process (GO:0044699);; molecular function: transporter activity (GO:0005215);; biological process: localization (GO:0051179);; cellular component: extracellular region (GO:0005576);; cellular component: cell (GO:0005623);; cellular component: cell part (GO:0…
evm.TU.BraA01002411	10.4276	475	12.4849	725	20.356	863	49.2551	2488	71.4349	3109	46.1548	2061	3.25412e-09	-1.90274	down	[G]	Carbohydrate transport and metabolism	Cellular Component: extracellular region (GO:0005576);; Cellular Component: endoplasmic reticulum (GO:0005783);; Cellular Component: chloroplast (GO:0009507);; Biological Process: response to wounding (GO:0009611);; Biological Process: response to fungus (GO:0009620);; Biological Process: jasmonic acid biosynthetic process (GO:0009695);; Biological Process: response to jasmonic acid (GO:0009753);…	--	--	--	--	Strictosidine synthase;; SMP-30/Gluconolaconase/LRE-like region;; NHL repeat	Protein STRICTOSIDINE SYNTHASE-LIKE 5 {ECO:0000303|PubMed:10777701} (Precursor) OS=Arabidopsis thaliana (Mouse-ear cress) PE=2 SV=1	R	General function prediction only	PREDICTED: protein YLS2-like [Brassica rapa]	cellular component: extracellular region (GO:0005576);; cellular component: cell (GO:0005623);; cellular component: organelle (GO:0043226);; cellular component: cell part (GO:0044464);; biological process: response to stimulus (GO:0050896);; biological process: multi-organism process (GO:0051704);; biological process: metabolic process (GO:0008152);; biological process: cellular process (GO:00099…
evm.TU.BraA01002422	7.91545	226	8.45061	311	3.36267	90	0.120767	4	0.184108	6	0.250748	7	2.70756e-08	5.06229	up	--	--	Cellular Component: nucleus (GO:0005634);; Biological Process: cell proliferation (GO:0008283);; Biological Process: petal formation (GO:0048451);; Biological Process: sepal formation (GO:0048453);;	--	--	--	--	--	--	S	Function unknown	PREDICTED: uncharacterized protein LOC103872549 [Brassica rapa]	cellular component: cell (GO:0005623);; cellular component: organelle (GO:0043226);; cellular component: cell part (GO:0044464);; biological process: single-organism process (GO:0044699);; biological process: reproduction (GO:0000003);; biological process: reproductive process (GO:0022414);; biological process: multicellular organismal process (GO:0032501);; biological process: developmental proc…
evm.TU.BraA01002477	17.9747	1231	14.3506	1517	12.7032	1049	7.58371	650	8.12076	646	6.52294	401	0.0024707	1.13032	up	[RTKL]	General function prediction only;; Signal transduction mechanisms;; Transcription;; Replication, recombination and repair	Molecular Function: actin binding (GO:0003779);; Molecular Function: protein serine/threonine kinase activity (GO:0004674);; Molecular Function: protein tyrosine kinase activity (GO:0004713);; Molecular Function: calcium-dependent protein serine/threonine phosphatase activity (GO:0004723);; Molecular Function: calcium ion binding (GO:0005509);; Molecular Function: ATP binding (GO:0005524);; Cellu…	K00924|0|brp:103828111|K00924 [EC:2.7.1.-] | (RefSeq) CDPK-related kinase 5-like	--	[T]	Signal transduction mechanisms	Protein kinase domain;; Protein tyrosine kinase;; Phosphotransferase enzyme family;; Lipopolysaccharide kinase (Kdo/WaaP) family	CDPK-related kinase 5 GN=T20E23.130 OS=Arabidopsis thaliana (Mouse-ear cress) PE=2 SV=1	R	General function prediction only	PREDICTED: CDPK-related kinase 5-like isoform X2 [Brassica rapa]	molecular function: binding (GO:0005488);; molecular function: catalytic activity (GO:0003824);; biological process: metabolic process (GO:0008152);; biological process: cellular process (GO:0009987);; cellular component: cell (GO:0005623);; cellular component: cell part (GO:0044464);; cellular component: macromolecular complex (GO:0032991);; cellular component: organelle (GO:0043226);; cellular …
evm.TU.BraA01002484	0.036878	3	0.596748	37	0	0	20.0053	1103	40.4129	1864	22.6875	962	8.33353e-18	-6.93091	down	--	--	Cellular Component: nucleus (GO:0005634);; Biological Process: fatty acid biosynthetic process (GO:0006633);; Molecular Function: S-adenosylmethionine-dependent methyltransferase activity (GO:0008757);; Biological Process: xylem development (GO:0010089);; Biological Process: methylation (GO:0032259);; Biological Process: cell wall macromolecule metabolic process (GO:0044036);; Biological Process:…	--	--	--	--	SAM dependent carboxyl methyltransferase	Salicylate/benzoate carboxyl methyltransferase GN=BSMT1 OS=Arabidopsis thaliana (Mouse-ear cress) PE=1 SV=1	R	General function prediction only	PREDICTED: salicylate/benzoate carboxyl methyltransferase-like isoform X1 [Brassica rapa]	cellular component: cell (GO:0005623);; cellular component: organelle (GO:0043226);; cellular component: cell part (GO:0044464);; biological process: metabolic process (GO:0008152);; biological process: cellular process (GO:0009987);; biological process: single-organism process (GO:0044699);; molecular function: catalytic activity (GO:0003824);; biological process: developmental process (GO:00325…
evm.TU.BraA01002508	5.30247	221	6.60648	354	4.91258	191	1.90118	88	1.01007	41	1.19537	49	0.000889939	2.04289	up	[D]	Cell cycle control, cell division, chromosome partitioning	Biological Process: mitotic cell cycle (GO:0000278);; Molecular Function: cyclin-dependent protein serine/threonine kinase activity (GO:0004693);; Molecular Function: protein binding (GO:0005515);; Cellular Component: nucleus (GO:0005634);; Biological Process: stomatal lineage progression (GO:0010440);; Biological Process: DNA endoreduplication (GO:0042023);; Biological Process: regulation of cel…	K14505|0|brp:103827855|K14505 cyclin D3, plant | (RefSeq) cyclin-D3-3	Plant hormone signal transduction (ko04075)	[D]	Cell cycle control, cell division, chromosome partitioning	Cyclin, N-terminal domain;; Cyclin, C-terminal domain	Cyclin-D3-3 GN=CYCD3-3 OS=Arabidopsis thaliana (Mouse-ear cress) PE=2 SV=1	D	Cell cycle control, cell division, chromosome partitioning	PREDICTED: cyclin-D3-3-like [Brassica rapa]	biological process: cellular process (GO:0009987);; biological process: single-organism process (GO:0044699);; molecular function: catalytic activity (GO:0003824);; biological process: metabolic process (GO:0008152);; biological process: biological regulation (GO:0065007);; molecular function: binding (GO:0005488);; cellular component: cell (GO:0005623);; cellular component: organelle (GO:0043226…
evm.TU.BraA01002517	472.007	8179	433.474	9671	295.654	4785	255.83	4931	132.622	2220	214.629	3623	0.00972619	1.00065	up	[J]	Translation, ribosomal structure and biogenesis	Biological Process: RNA methylation (GO:0001510);; Molecular Function: structural constituent of ribosome (GO:0003735);; Cellular Component: nucleolus (GO:0005730);; Cellular Component: vacuolar membrane (GO:0005774);; Cellular Component: Golgi apparatus (GO:0005794);; Cellular Component: plasma membrane (GO:0005886);; Biological Process: translation (GO:0006412);; Biological Process: response to…	K02898|6.96973e-77|brp:103840913|K02898 large subunit ribosomal protein L26e | (RefSeq) 60S ribosomal protein L26-1	Ribosome (ko03010)	[J]	Translation, ribosomal structure and biogenesis	KOW motif	60S ribosomal protein L26-1 GN=RPL26A OS=Arabidopsis thaliana (Mouse-ear cress) PE=2 SV=2	J	Translation, ribosomal structure and biogenesis	PREDICTED: 60S ribosomal protein L26-1 [Brassica rapa]	biological process: metabolic process (GO:0008152);; biological process: cellular process (GO:0009987);; molecular function: structural molecule activity (GO:0005198);; cellular component: cell (GO:0005623);; cellular component: organelle (GO:0043226);; cellular component: organelle part (GO:0044422);; cellular component: cell part (GO:0044464);; cellular component: membrane (GO:0016020);; biolog…
evm.TU.BraA01002518	2.93299	181	3.41998	269	1.61598	94	0.835846	58	0.705045	42	0.858111	52	0.00879843	1.72926	up	--	--	Molecular Function: signal transducer activity (GO:0004871);; Cellular Component: plasma membrane (GO:0005886);; Biological Process: signal transduction (GO:0007165);; Biological Process: response to light stimulus (GO:0009416);;	--	--	--	--	NPH3 family;; BTB/POZ domain	BTB/POZ domain-containing protein At3g49900 GN=At3g49900 OS=Arabidopsis thaliana (Mouse-ear cress) PE=2 SV=1	R	General function prediction only	PREDICTED: BTB/POZ domain-containing protein At3g49900 isoform X1 [Brassica rapa]	molecular function: signal transducer activity (GO:0004871);; cellular component: cell (GO:0005623);; cellular component: membrane (GO:0016020);; cellular component: cell part (GO:0044464);; biological process: cellular process (GO:0009987);; biological process: biological regulation (GO:0065007);; biological process: response to stimulus (GO:0050896)
evm.TU.BraA01002529	12.3489	104	16.6378	180	12.3432	97	71.3393	665	62.399	505	54.5384	445	7.81853e-06	-2.15639	down	--	--	Cellular Component: extracellular region (GO:0005576);; Cellular Component: Golgi apparatus (GO:0005794);; Molecular Function: growth factor activity (GO:0008083);; Biological Process: cell proliferation (GO:0008283);; Biological Process: animal organ morphogenesis (GO:0009887);; Biological Process: cell differentiation (GO:0030154);; Cellular Component: extracellular matrix (GO:0031012);;	--	--	--	--	Phytosulfokine precursor protein (PSK)	Phytosulfokine-beta (Precursor) GN=T16K5.130 OS=Arabidopsis thaliana (Mouse-ear cress) PE=2 SV=2	R	General function prediction only	PREDICTED: phytosulfokines 3 [Brassica rapa]	cellular component: extracellular region (GO:0005576);; cellular component: cell (GO:0005623);; cellular component: organelle (GO:0043226);; cellular component: cell part (GO:0044464);; molecular function: binding (GO:0005488);; biological process: single-organism process (GO:0044699);; biological process: developmental process (GO:0032502);; biological process: cellular process (GO:0009987);; ce…
evm.TU.BraA01002533	2.92516	97	4.5165	192	2.35832	73	0.432576	16	0.810079	26	0.652217	21	0.000817322	2.39254	up	--	--	Cellular Component: plasma membrane (GO:0005886);; Biological Process: signal transduction (GO:0007165);;	--	--	--	--	Leucine Rich repeats (2 copies);; Leucine rich repeat;; Leucine Rich Repeat;; Leucine Rich repeat;; Leucine rich repeat	Probable LRR receptor-like serine/threonine-protein kinase At1g69990 (Precursor) GN=At1g69990 OS=Arabidopsis thaliana (Mouse-ear cress) PE=2 SV=1	R	General function prediction only	PREDICTED: probable inactive receptor kinase At1g27190 [Brassica rapa]	cellular component: cell (GO:0005623);; cellular component: membrane (GO:0016020);; cellular component: cell part (GO:0044464);; biological process: cellular process (GO:0009987);; biological process: biological regulation (GO:0065007)
evm.TU.BraA01002541	19.4761	329	22.3628	486	21.0001	331	8.62381	162	8.72072	142	0.092657	2	0.000601674	1.93787	up	--	--	--	--	--	--	--	--	--	R	General function prediction only	PREDICTED: uncharacterized protein LOC103875413 [Brassica rapa]	--
evm.TU.BraA01002548	13.2967	1880	12.6037	2294	11.3455	1498	5.38558	847	8.67339	1184	4.87149	671	0.00343638	1.02659	up	--	--	Molecular Function: nucleotide binding (GO:0000166);; Molecular Function: nucleic acid binding (GO:0003676);; Molecular Function: RNA-directed 5'-3' RNA polymerase activity (GO:0003968);; Cellular Component: nucleus (GO:0005634);; Biological Process: virus induced gene silencing (GO:0009616);; Biological Process: production of ta-siRNAs involved in RNA interference (GO:0010267);; Biological Proce…	K11699|0|brp:103875370|K11699 RNA-dependent RNA polymerase [EC:2.7.7.48] | (RefSeq) RNA-dependent RNA polymerase 6	--	[A]	RNA processing and modification	RNA dependent RNA polymerase	RNA-dependent RNA polymerase 6 OS=Arabidopsis thaliana (Mouse-ear cress) PE=1 SV=1	A	RNA processing and modification	PREDICTED: RNA-dependent RNA polymerase 6 [Brassica rapa]	molecular function: binding (GO:0005488);; molecular function: catalytic activity (GO:0003824);; cellular component: cell (GO:0005623);; cellular component: organelle (GO:0043226);; cellular component: cell part (GO:0044464);; biological process: immune system process (GO:0002376);; biological process: response to stimulus (GO:0050896);; biological process: multi-organism process (GO:0051704);; b…
evm.TU.BraA01002577	1.9581	113	0.965322	72	0.880967	48	0.095446	7	0.396131	22	0.144832	9	0.00569278	2.60001	up	[Q]	Secondary metabolites biosynthesis, transport and catabolism	Molecular Function: monooxygenase activity (GO:0004497);; Molecular Function: iron ion binding (GO:0005506);; Molecular Function: protein binding (GO:0005515);; Cellular Component: extracellular region (GO:0005576);; Molecular Function: electron carrier activity (GO:0009055);; Molecular Function: oxidoreductase activity, acting on paired donors, with incorporation or reduction of molecular oxygen…	--	--	--	--	Cytochrome P450	Cytochrome P450 71A23 GN=CYP71A23 OS=Arabidopsis thaliana (Mouse-ear cress) PE=2 SV=1	Q	Secondary metabolites biosynthesis, transport and catabolism	PREDICTED: cytochrome P450 71A23-like [Brassica rapa]	molecular function: catalytic activity (GO:0003824);; biological process: metabolic process (GO:0008152);; biological process: single-organism process (GO:0044699);; molecular function: binding (GO:0005488);; cellular component: extracellular region (GO:0005576);; molecular function: electron carrier activity (GO:0009055)
evm.TU.BraA01002613	3.42107	93	4.6436	168	3.86996	99	19.8796	614	10.4899	354	14.9416	511	2.03615e-05	-2.12467	down	[T]	Signal transduction mechanisms	Molecular Function: phosphorelay response regulator activity (GO:0000156);; Biological Process: phosphorelay signal transduction system (GO:0000160);; Molecular Function: protein binding (GO:0005515);; Cellular Component: nucleus (GO:0005634);; Cellular Component: cytoplasm (GO:0005737);; Biological Process: regulation of transcription, DNA-templated (GO:0006355);; Biological Process: protein tar…	K14492|1.82726e-128|brp:103874162|K14492 two-component response regulator ARR-A family | (RefSeq) two-component response regulator ARR5	Plant hormone signal transduction (ko04075)	--	--	Response regulator receiver domain	Two-component response regulator ARR5 GN=T17F15.30 OS=Arabidopsis thaliana (Mouse-ear cress) PE=1 SV=2	K	Transcription	BnaC01g42890D [Brassica napus]	molecular function: signal transducer activity (GO:0004871);; biological process: cellular process (GO:0009987);; biological process: signaling (GO:0023052);; biological process: single-organism process (GO:0044699);; biological process: response to stimulus (GO:0050896);; biological process: biological regulation (GO:0065007);; molecular function: binding (GO:0005488);; cellular component: cell …
evm.TU.BraA01002643	25.525	1655	23.8693	1993	14.964	907	2.93278	212	2.45036	154	3.53738	224	2.25439e-10	2.85421	up	[Z]	Cytoskeleton	Molecular Function: GTPase activity (GO:0003924);; Molecular Function: structural constituent of cytoskeleton (GO:0005200);; Molecular Function: GTP binding (GO:0005525);; Cellular Component: cell wall (GO:0005618);; Cellular Component: nucleolus (GO:0005730);; Cellular Component: Golgi apparatus (GO:0005794);; Cellular Component: microtubule (GO:0005874);; Cellular Component: plasma membrane (GO…	K07375|0|crb:CARUB_v10017235mg|K07375 tubulin beta | (RefSeq) hypothetical protein	Phagosome (ko04145)	[Z]	Cytoskeleton	Tubulin/FtsZ family, GTPase domain;; Tubulin C-terminal domain	Tubulin beta-3 chain GN=MRG21.12 OS=Arabidopsis thaliana (Mouse-ear cress) PE=2 SV=2	R	General function prediction only	PREDICTED: tubulin beta-2 chain-like [Camelina sativa]	molecular function: catalytic activity (GO:0003824);; molecular function: structural molecule activity (GO:0005198);; molecular function: binding (GO:0005488);; cellular component: cell (GO:0005623);; cellular component: cell part (GO:0044464);; cellular component: organelle (GO:0043226);; cellular component: organelle part (GO:0044422);; cellular component: supramolecular complex (GO:0099080);; …
evm.TU.BraA01002651	0.442865	27	1.48994	114	2.41301	134	9.99239	659	12.8908	739	7.34094	424	3.59249e-09	-2.74529	down	[O]	Posttranslational modification, protein turnover, chaperones	Biological Process: response to hypoxia (GO:0001666);; Molecular Function: ATP:ADP antiporter activity (GO:0005471);; Molecular Function: ATP binding (GO:0005524);; Cellular Component: mitochondrion (GO:0005739);; Cellular Component: endoplasmic reticulum (GO:0005783);; Cellular Component: plasma membrane (GO:0005886);; Biological Process: response to ethylene (GO:0009723);; Biological Process: r…	--	--	[O]	Posttranslational modification, protein turnover, chaperones	Domain associated at C-terminal with AAA;; ATPase family associated with various cellular activities (AAA)	26S protease regulatory subunit 6A homolog OS=Oryza sativa subsp. japonica (Rice) PE=2 SV=2	O	Posttranslational modification, protein turnover, chaperones	PREDICTED: probable mitochondrial chaperone BCS1-B [Brassica rapa]	biological process: response to stimulus (GO:0050896);; molecular function: transporter activity (GO:0005215);; biological process: single-organism process (GO:0044699);; biological process: localization (GO:0051179);; molecular function: binding (GO:0005488);; cellular component: cell (GO:0005623);; cellular component: organelle (GO:0043226);; cellular component: cell part (GO:0044464);; cellula…
evm.TU.BraA01002689	23.5039	873	6.21295	298	21.4763	745	0.416255	18	0.591392	22	0.297128	11	5.81851e-05	5.31212	up	--	--	Molecular Function: transcription factor activity, sequence-specific DNA binding (GO:0003700);; Cellular Component: nucleus (GO:0005634);; Biological Process: regulation of transcription, DNA-templated (GO:0006355);; Molecular Function: zinc ion binding (GO:0008270);;	--	--	--	--	CCT motif;; B-box zinc finger	Zinc finger protein CONSTANS-LIKE 8 GN=COL8 OS=Arabidopsis thaliana (Mouse-ear cress) PE=2 SV=2	K	Transcription	PREDICTED: zinc finger protein CONSTANS-LIKE 8 [Brassica rapa]	molecular function: nucleic acid binding transcription factor activity (GO:0001071);; biological process: biological regulation (GO:0065007);; cellular component: cell (GO:0005623);; cellular component: organelle (GO:0043226);; cellular component: cell part (GO:0044464);; molecular function: binding (GO:0005488)
evm.TU.BraA01002695	4.05391	346	5.6105	616	5.25318	419	12.8236	1216	16.8887	1391	11.8137	981	9.26941e-05	-1.43887	down	[RTKL]	General function prediction only;; Signal transduction mechanisms;; Transcription;; Replication, recombination and repair	Molecular Function: protein serine/threonine kinase activity (GO:0004674);; Molecular Function: ATP binding (GO:0005524);; Cellular Component: plasma membrane (GO:0005886);; Biological Process: protein phosphorylation (GO:0006468);; Cellular Component: plasmodesma (GO:0009506);; Biological Process: brassinosteroid mediated signaling pathway (GO:0009742);; Biological Process: post-embryonic develo…	--	--	[T]	Signal transduction mechanisms	Protein tyrosine kinase;; Protein kinase domain;; Carbohydrate-binding protein of the ER	Receptor-like protein kinase HERK 1 (Precursor) OS=Arabidopsis thaliana (Mouse-ear cress) PE=1 SV=1	T	Signal transduction mechanisms	PREDICTED: receptor-like protein kinase HERK 1 [Brassica rapa]	molecular function: catalytic activity (GO:0003824);; biological process: metabolic process (GO:0008152);; biological process: cellular process (GO:0009987);; molecular function: binding (GO:0005488);; cellular component: cell (GO:0005623);; cellular component: membrane (GO:0016020);; cellular component: cell part (GO:0044464);; cellular component: cell junction (GO:0030054);; biological process:…
evm.TU.BraA01002704	2.13806	55	0.966917	42	1.29446	39	0.227849	9	0.257808	10	0	0	0.000282194	2.91724	up	--	--	--	--	--	--	--	--	--	--	--	PREDICTED: uncharacterized protein LOC103873545 isoform X1 [Brassica rapa]	--
evm.TU.BraA01002730	69.9014	1574	62.9861	1826	56.8048	1195	21.0786	528	18.2967	398	37.0051	812	0.000109153	1.30501	up	--	--	Biological Process: very long-chain fatty acid metabolic process (GO:0000038);; Cellular Component: plasma membrane (GO:0005886);; Biological Process: lipid transport (GO:0006869);; Molecular Function: lipid binding (GO:0008289);; Cellular Component: anchored component of membrane (GO:0031225);; Biological Process: cuticle development (GO:0042335);; Biological Process: cell wall biogenesis (GO:00…	--	--	--	--	Probable lipid transfer;; Protease inhibitor/seed storage/LTP family	Non-specific lipid transfer protein GPI-anchored 2 (Precursor) GN=T28A8.10 OS=Arabidopsis thaliana (Mouse-ear cress) PE=2 SV=1	R	General function prediction only	PREDICTED: non-specific lipid transfer protein GPI-anchored 2 [Brassica rapa]	biological process: metabolic process (GO:0008152);; biological process: cellular process (GO:0009987);; biological process: single-organism process (GO:0044699);; cellular component: cell (GO:0005623);; cellular component: membrane (GO:0016020);; cellular component: cell part (GO:0044464);; biological process: localization (GO:0051179);; molecular function: binding (GO:0005488);; cellular compon…
evm.TU.BraA01002792	20.374	1506	20.3015	1928	19.3181	1335	73.0878	6008	77.4859	5526	58.7348	4229	1.15012e-07	-1.7665	down	[PR]	Inorganic ion transport and metabolism;; General function prediction only	Cellular Component: mitochondrion (GO:0005739);; Cellular Component: cytosol (GO:0005829);; Biological Process: gluconeogenesis (GO:0006094);; Biological Process: glycolytic process (GO:0006096);; Biological Process: cell death (GO:0008219);; Molecular Function: 1-aminocyclopropane-1-carboxylate deaminase activity (GO:0008660);; Cellular Component: chloroplast thylakoid (GO:0009534);; Biological …	K13071|0|brp:103873062|K13071 pheophorbide a oxygenase [EC:1.14.15.17] | (RefSeq) PAO; pheophorbide a oxygenase, chloroplastic	Porphyrin and chlorophyll metabolism (ko00860)	--	--	Pheophorbide a oxygenase;; Rieske [2Fe-2S] domain	Pheophorbide a oxygenase, chloroplastic (Precursor) GN=F28D10_70 OS=Arabidopsis thaliana (Mouse-ear cress) PE=1 SV=1	R	General function prediction only	PREDICTED: pheophorbide a oxygenase, chloroplastic [Brassica rapa]	cellular component: cell (GO:0005623);; cellular component: organelle (GO:0043226);; cellular component: cell part (GO:0044464);; biological process: metabolic process (GO:0008152);; biological process: single-organism process (GO:0044699);; biological process: cellular process (GO:0009987);; molecular function: catalytic activity (GO:0003824);; cellular component: organelle part (GO:0044422);; b…
evm.TU.BraA01002854	0.128039	4	0.41886	15	0	0	2.00277	60	1.40664	37	1.49325	39	0.000162064	-3.08459	down	--	--	--	--	--	--	--	Protein of unknown function (DUF1442)	--	S	Function unknown	PREDICTED: uncharacterized protein LOC103848206 [Brassica rapa]	--
evm.TU.BraA01002884	57.9896	1142	56.8173	1441	47.1045	867	6.71206	147	1.89553	37	5.82538	112	1.82338e-18	3.47267	up	--	--	Cellular Component: nucleus (GO:0005634);; Cellular Component: cytoplasm (GO:0005737);; Biological Process: trichome morphogenesis (GO:0010090);; Biological Process: cysteine biosynthetic process (GO:0019344);; Biological Process: cell wall biogenesis (GO:0042546);; Cellular Component: apoplast (GO:0048046);;	--	--	--	--	Protein of unknown function, DUF538	--	S	Function unknown	BnaAnng09680D [Brassica napus]	cellular component: cell (GO:0005623);; cellular component: organelle (GO:0043226);; cellular component: cell part (GO:0044464);; biological process: cellular process (GO:0009987);; biological process: developmental process (GO:0032502);; biological process: single-organism process (GO:0044699);; biological process: cellular component organization or biogenesis (GO:0071840);; biological process: …
evm.TU.BraA01002927	6.27163	320	9.71459	691	10.2663	529	18.1777	1249	20.1151	1354	30.3962	1923	0.00683636	-1.65733	down	[O]	Posttranslational modification, protein turnover, chaperones	Molecular Function: protease binding (GO:0002020);; Molecular Function: ATP binding (GO:0005524);; Cellular Component: cell wall (GO:0005618);; Cellular Component: nucleolus (GO:0005730);; Cellular Component: vacuolar membrane (GO:0005774);; Cellular Component: Golgi apparatus (GO:0005794);; Cellular Component: plasma membrane (GO:0005886);; Biological Process: gluconeogenesis (GO:0006094);; Biol…	K03283|0|brp:103828680|K03283 heat shock 70kDa protein 1/8 | (RefSeq) probable mediator of RNA polymerase II transcription subunit 37e	Spliceosome (ko03040);; Protein processing in endoplasmic reticulum (ko04141);; Endocytosis (ko04144)	[O]	Posttranslational modification, protein turnover, chaperones	Hsp70 protein;; NAD-specific glutamate dehydrogenase	Probable mediator of RNA polymerase II transcription subunit 37e GN=At5g02500 OS=Arabidopsis thaliana (Mouse-ear cress) PE=1 SV=3	R	General function prediction only	PREDICTED: probable mediator of RNA polymerase II transcription subunit 37e [Brassica rapa]	molecular function: binding (GO:0005488);; cellular component: cell (GO:0005623);; cellular component: cell part (GO:0044464);; cellular component: organelle (GO:0043226);; cellular component: organelle part (GO:0044422);; cellular component: membrane (GO:0016020);; biological process: metabolic process (GO:0008152);; biological process: single-organism process (GO:0044699);; biological process: …
evm.TU.BraA01002935	3.00522	148	3.98681	270	4.32206	212	10.754	620	9.02405	435	9.25417	406	0.00966357	-1.25896	down	[E]	Amino acid transport and metabolism	Biological Process: histidine biosynthetic process (GO:0000105);; Molecular Function: magnesium ion binding (GO:0000287);; Molecular Function: ATP phosphoribosyltransferase activity (GO:0003879);; Biological Process: threonine catabolic process (GO:0006567);; Cellular Component: chloroplast stroma (GO:0009570);; Biological Process: cysteine biosynthetic process (GO:0019344);; Biological Process: …	K00765|0|brp:103828719|K00765 ATP phosphoribosyltransferase [EC:2.4.2.17] | (RefSeq) ATP phosphoribosyltransferase 1, chloroplastic	Histidine metabolism (ko00340);; Biosynthesis of amino acids (ko01230)	--	--	ATP phosphoribosyltransferase;; HisG, C-terminal domain	ATP phosphoribosyltransferase 1, chloroplastic (Precursor) GN=HISN1A OS=Arabidopsis thaliana (Mouse-ear cress) PE=1 SV=1	E	Amino acid transport and metabolism	PREDICTED: ATP phosphoribosyltransferase 1, chloroplastic [Brassica rapa]	biological process: metabolic process (GO:0008152);; biological process: cellular process (GO:0009987);; biological process: single-organism process (GO:0044699);; molecular function: binding (GO:0005488);; molecular function: catalytic activity (GO:0003824);; cellular component: cell (GO:0005623);; cellular component: organelle (GO:0043226);; cellular component: organelle part (GO:0044422);; cel…
evm.TU.BraA01002939	18.4064	813	13.1073	766	19.7928	869	33.2338	1762	52.0391	2309	38.7052	1762	0.000121943	-1.26398	down	[P]	Inorganic ion transport and metabolism	Molecular Function: carbonate dehydratase activity (GO:0004089);; Cellular Component: mitochondrion (GO:0005739);; Molecular Function: zinc ion binding (GO:0008270);; Cellular Component: chloroplast (GO:0009507);; Biological Process: carbon utilization (GO:0015976);;	K01673|0|brp:103828756|K01673 carbonic anhydrase [EC:4.2.1.1] | (RefSeq) beta carbonic anhydrase 6, mitochondrial	Nitrogen metabolism (ko00910)	--	--	Carbonic anhydrase	Beta carbonic anhydrase 6, mitochondrial (Precursor) GN=BCA6 OS=Arabidopsis thaliana (Mouse-ear cress) PE=2 SV=1	P	Inorganic ion transport and metabolism	BnaA01g21620D [Brassica napus]	molecular function: catalytic activity (GO:0003824);; cellular component: cell (GO:0005623);; cellular component: organelle (GO:0043226);; cellular component: cell part (GO:0044464);; molecular function: binding (GO:0005488);; biological process: single-organism process (GO:0044699)
evm.TU.BraA01002941	24.2369	2288	20.6216	2596	25.8634	2289	51.7512	5073	63.0536	5975	52.6538	4757	0.000650282	-1.17296	down	[M]	Cell wall/membrane/envelope biogenesis	Molecular Function: ion channel activity (GO:0005216);; Cellular Component: plasma membrane (GO:0005886);; Biological Process: response to osmotic stress (GO:0006970);; Cellular Component: plastid envelope (GO:0009526);; Biological Process: jasmonic acid metabolic process (GO:0009694);; Biological Process: response to jasmonic acid (GO:0009753);; Biological Process: chloroplast fission (GO:001002…	--	--	--	--	Mechanosensitive ion channel	Mechanosensitive ion channel protein 3, chloroplastic (Precursor) GN=MSL3 OS=Arabidopsis thaliana (Mouse-ear cress) PE=1 SV=1	S	Function unknown	PREDICTED: mechanosensitive ion channel protein 3, chloroplastic isoform X2 [Brassica rapa]	molecular function: transporter activity (GO:0005215);; biological process: localization (GO:0051179);; cellular component: cell (GO:0005623);; cellular component: membrane (GO:0016020);; cellular component: cell part (GO:0044464);; biological process: response to stimulus (GO:0050896);; cellular component: organelle (GO:0043226);; cellular component: organelle part (GO:0044422);; biological proc…
evm.TU.BraA01002967	0.276052	12	0.267925	15	0.490333	21	2.61477	123	1.56707	65	2.20238	91	0.000630953	-2.5382	down	[P]	Inorganic ion transport and metabolism	Biological Process: polysaccharide biosynthetic process (GO:0000271);; Molecular Function: calcium ion binding (GO:0005509);; Cellular Component: vacuolar membrane (GO:0005774);; Biological Process: calcium ion transport (GO:0006816);; Biological Process: Golgi organization (GO:0007030);; Biological Process: response to salt stress (GO:0009651);; Biological Process: regulation of seed germination…	K05389|0|brp:103828963|K05389 potassium channel subfamily K, other eukaryote | (RefSeq) two-pore potassium channel 1-like	--	--	--	Ion channel	Two-pore potassium channel 1 GN=MDF20.7 OS=Arabidopsis thaliana (Mouse-ear cress) PE=1 SV=2	P	Inorganic ion transport and metabolism	PREDICTED: two-pore potassium channel 1-like [Brassica rapa]	biological process: metabolic process (GO:0008152);; biological process: single-organism process (GO:0044699);; molecular function: binding (GO:0005488);; cellular component: cell (GO:0005623);; cellular component: membrane (GO:0016020);; cellular component: organelle (GO:0043226);; cellular component: organelle part (GO:0044422);; cellular component: cell part (GO:0044464);; biological process: …
evm.TU.BraA01002968	0.694759	44	0.293572	19	0.647726	32	4.82566	294	3.70472	210	7.81055	449	0.000711855	-3.33721	down	[P]	Inorganic ion transport and metabolism	Biological Process: polysaccharide biosynthetic process (GO:0000271);; Molecular Function: calcium ion binding (GO:0005509);; Cellular Component: vacuolar membrane (GO:0005774);; Biological Process: calcium ion transport (GO:0006816);; Biological Process: Golgi organization (GO:0007030);; Biological Process: response to salt stress (GO:0009651);; Biological Process: regulation of seed germination…	K05389|0|brp:103828963|K05389 potassium channel subfamily K, other eukaryote | (RefSeq) two-pore potassium channel 1-like	--	--	--	Ion channel	Two-pore potassium channel 1 GN=MDF20.7 OS=Arabidopsis thaliana (Mouse-ear cress) PE=1 SV=2	P	Inorganic ion transport and metabolism	PREDICTED: two-pore potassium channel 1-like [Brassica rapa]	biological process: metabolic process (GO:0008152);; biological process: single-organism process (GO:0044699);; molecular function: binding (GO:0005488);; cellular component: cell (GO:0005623);; cellular component: membrane (GO:0016020);; cellular component: organelle (GO:0043226);; cellular component: organelle part (GO:0044422);; cellular component: cell part (GO:0044464);; biological process: …
evm.TU.BraA01002972	0	0	0.01451	2	0	0	1.952	179	2.98462	238	1.68186	156	7.02373e-17	-8.51839	down	--	--	Cellular Component: extracellular region (GO:0005576);; Biological Process: lipid metabolic process (GO:0006629);; Cellular Component: chloroplast (GO:0009507);; Cellular Component: membrane (GO:0016020);; Molecular Function: lipase activity (GO:0016298);;	--	--	[R]	General function prediction only	Domain of unknown function DUF221;; Late exocytosis, associated with Golgi transport	CSC1-like protein RXW8 GN=RXW8 OS=Arabidopsis thaliana (Mouse-ear cress) PE=2 SV=1	R	General function prediction only	PREDICTED: CSC1-like protein RXW8 [Brassica rapa]	cellular component: extracellular region (GO:0005576);; biological process: metabolic process (GO:0008152);; biological process: single-organism process (GO:0044699);; cellular component: cell (GO:0005623);; cellular component: organelle (GO:0043226);; cellular component: cell part (GO:0044464);; cellular component: membrane (GO:0016020);; molecular function: catalytic activity (GO:0003824)
evm.TU.BraA01003007	45.265	3058	38.2824	3330	42.6145	2689	24.3563	1841	13.8233	902	22.4331	1476	0.00188178	1.06368	up	[LKJ]	Replication, recombination and repair;; Transcription;; Translation, ribosomal structure and biogenesis	Molecular Function: nucleic acid binding (GO:0003676);; Molecular Function: ATP binding (GO:0005524);; Molecular Function: ATP-dependent helicase activity (GO:0008026);; Biological Process: pyrimidine ribonucleotide biosynthetic process (GO:0009220);; Cellular Component: chloroplast (GO:0009507);;	--	--	--	--	DEAD/DEAH box helicase;; Helicase conserved C-terminal domain	DEAD-box ATP-dependent RNA helicase 22 GN=RH22 OS=Arabidopsis thaliana (Mouse-ear cress) PE=2 SV=1	A	RNA processing and modification	PREDICTED: DEAD-box ATP-dependent RNA helicase 22 [Brassica rapa]	molecular function: binding (GO:0005488);; molecular function: catalytic activity (GO:0003824);; biological process: metabolic process (GO:0008152);; biological process: cellular process (GO:0009987);; biological process: single-organism process (GO:0044699);; cellular component: cell (GO:0005623);; cellular component: organelle (GO:0043226);; cellular component: cell part (GO:0044464)
evm.TU.BraA01003033	2.18051	175	11.3449	1168	3.39625	254	37.076	3296	43.7988	3381	31.135	2424	5.57995e-15	-2.71057	down	--	--	Cellular Component: ubiquitin ligase complex (GO:0000151);; Molecular Function: ubiquitin-protein transferase activity (GO:0004842);; Cellular Component: nucleus (GO:0005634);; Molecular Function: zinc ion binding (GO:0008270);; Biological Process: regulation of seed germination (GO:0010029);; Biological Process: protein ubiquitination (GO:0016567);;	--	--	--	--	U-box domain;; Armadillo/beta-catenin-like repeat;; Zinc-finger of the MIZ type in Nse subunit	U-box domain-containing protein 19 GN=PUB19 OS=Arabidopsis thaliana (Mouse-ear cress) PE=2 SV=1	S	Function unknown	PREDICTED: U-box domain-containing protein 19 [Brassica rapa]	cellular component: cell (GO:0005623);; cellular component: macromolecular complex (GO:0032991);; cellular component: cell part (GO:0044464);; molecular function: catalytic activity (GO:0003824);; cellular component: organelle (GO:0043226);; molecular function: binding (GO:0005488);; biological process: biological regulation (GO:0065007);; biological process: metabolic process (GO:0008152);; biol…
evm.TU.BraA01003040	2.43201	541	2.12406	531	2.89294	509	0.976076	196	1.05704	212	0.691109	93	0.00071695	1.67131	up	--	--	--	--	--	--	--	Reverse transcriptase (RNA-dependent DNA polymerase)	Uncharacterized mitochondrial protein AtMg00810 GN=AtMg00810 OS=Arabidopsis thaliana (Mouse-ear cress) PE=4 SV=1	R	General function prediction only	putative retroelement pol polyprotein [Arabidopsis thaliana]	--
evm.TU.BraA01003055	2.98389	231	5.06469	504	2.78679	201	0.627074	54	0.704852	53	1.06699	81	0.00011366	2.16115	up	[R]	General function prediction only	Molecular Function: GTPase activity (GO:0003924);; Molecular Function: GTP binding (GO:0005525);; Cellular Component: cytoplasm (GO:0005737);; Biological Process: obsolete GTP catabolic process (GO:0006184);;	K14754|0|brp:103829861|K14754 interferon-induced GTP-binding protein Mx1 | (RefSeq) dynamin-related protein 4C-like	--	[UR]	Intracellular trafficking, secretion, and vesicular transport;; General function prediction only	Dynamin family;; Dynamin central region;; Dynamin GTPase effector domain	Dynamin-related protein 4C GN=DRP4C OS=Arabidopsis thaliana (Mouse-ear cress) PE=2 SV=1	U	Intracellular trafficking, secretion, and vesicular transport	PREDICTED: dynamin-related protein 4C-like [Brassica rapa]	molecular function: catalytic activity (GO:0003824);; molecular function: binding (GO:0005488);; cellular component: cell (GO:0005623);; cellular component: cell part (GO:0044464)
evm.TU.BraA01003061	20.8276	1002	17.3216	1105	17.8377	808	8.14618	486	6.04157	270	7.11511	423	0.00120226	1.25323	up	[H]	Coenzyme transport and metabolism	Cellular Component: plasma membrane (GO:0005886);; Cellular Component: chloroplast (GO:0009507);; Biological Process: photosynthetic electron transport in photosystem II (GO:0009772);; Biological Process: stomatal complex morphogenesis (GO:0010103);; Biological Process: photosystem II assembly (GO:0010207);; Biological Process: plastoquinone biosynthetic process (GO:0010236);; Cellular Component:…	K02548|0|brp:103829906|K02548 1,4-dihydroxy-2-naphthoate octaprenyltransferase [EC:2.5.1.74 2.5.1.-] | (RefSeq) 2-carboxy-1,4-naphthoquinone phytyltransferase, chloroplastic	Ubiquinone and other terpenoid-quinone biosynthesis (ko00130)	--	--	UbiA prenyltransferase family	1,4-dihydroxy-2-naphthoate polyprenyltransferase, chloroplastic (Precursor) GN=ABC4 OS=Arabidopsis thaliana (Mouse-ear cress) PE=1 SV=2	S	Function unknown	PREDICTED: 1,4-dihydroxy-2-naphthoate polyprenyltransferase, chloroplastic [Brassica rapa]	cellular component: cell (GO:0005623);; cellular component: membrane (GO:0016020);; cellular component: cell part (GO:0044464);; cellular component: organelle (GO:0043226);; biological process: metabolic process (GO:0008152);; biological process: cellular process (GO:0009987);; biological process: single-organism process (GO:0044699);; biological process: developmental process (GO:0032502);; biol…
evm.TU.BraA01003063	5.37051	233	5.16779	286	6.00062	248	11.7896	550	14.9546	614	13.7634	553	0.00819373	-1.20543	down	--	--	Cellular Component: cytoplasm (GO:0005737);; Molecular Function: zinc ion binding (GO:0008270);;	K19042|0|brp:103829915|K19042 E3 ubiquitin-protein ligase BOI and related proteins [EC:2.3.2.27] | (RefSeq) BOI-related E3 ubiquitin-protein ligase 1	--	--	--	Zinc finger, C3HC4 type (RING finger)	Probable BOI-related E3 ubiquitin-protein ligase 3 GN=BRG3 OS=Arabidopsis thaliana (Mouse-ear cress) PE=1 SV=1	O	Posttranslational modification, protein turnover, chaperones	PREDICTED: BOI-related E3 ubiquitin-protein ligase 1 [Brassica rapa]	cellular component: cell (GO:0005623);; cellular component: cell part (GO:0044464);; molecular function: binding (GO:0005488)
evm.TU.BraA01003066	1.53255	117	1.10567	109	1.23511	88	0.048185	5	0.16052	12	0.484784	36	0.000756902	2.42499	up	[RTKL]	General function prediction only;; Signal transduction mechanisms;; Transcription;; Replication, recombination and repair	Molecular Function: protein serine/threonine kinase activity (GO:0004674);; Molecular Function: ATP binding (GO:0005524);; Cellular Component: plasma membrane (GO:0005886);; Biological Process: protein phosphorylation (GO:0006468);; Biological Process: transmembrane receptor protein tyrosine kinase signaling pathway (GO:0007169);; Cellular Component: integral component of membrane (GO:0016021);;	--	--	[D]	Cell cycle control, cell division, chromosome partitioning	Protein kinase domain;; Protein tyrosine kinase;; Leucine Rich repeats (2 copies);; Leucine rich repeat;; Leucine rich repeat N-terminal domain;; Leucine Rich Repeat	Inactive leucine-rich repeat receptor-like serine/threonine-protein kinase At1g60630 (Precursor) GN=At1g60630 OS=Arabidopsis thaliana (Mouse-ear cress) PE=2 SV=1	T	Signal transduction mechanisms	PREDICTED: inactive leucine-rich repeat receptor-like serine/threonine-protein kinase At1g60630 [Brassica rapa]	molecular function: catalytic activity (GO:0003824);; biological process: metabolic process (GO:0008152);; biological process: cellular process (GO:0009987);; molecular function: binding (GO:0005488);; cellular component: cell (GO:0005623);; cellular component: membrane (GO:0016020);; cellular component: cell part (GO:0044464);; biological process: signaling (GO:0023052);; biological process: sin…
evm.TU.BraA01003096	45.0652	2505	32.8277	2363	36.8715	1916	17.1053	1081	17.5659	954	9.97504	543	5.8149e-05	1.39571	up	[R]	General function prediction only	Molecular Function: aminomethyltransferase activity (GO:0004047);; Cellular Component: mitochondrion (GO:0005739);; Biological Process: glycine catabolic process (GO:0006546);; Cellular Component: chloroplast (GO:0009507);; Biological Process: iron-sulfur cluster assembly (GO:0016226);;	--	--	--	--	Aminomethyltransferase folate-binding domain;; Glycine cleavage T-protein C-terminal barrel domain	--	E	Amino acid transport and metabolism	PREDICTED: dimethylglycine dehydrogenase, mitochondrial isoform X2 [Brassica rapa]	molecular function: catalytic activity (GO:0003824);; biological process: metabolic process (GO:0008152);; cellular component: cell (GO:0005623);; cellular component: organelle (GO:0043226);; cellular component: cell part (GO:0044464);; biological process: cellular process (GO:0009987);; biological process: single-organism process (GO:0044699);; biological process: cellular component organization…
evm.TU.BraA01003144	0	0	0.105937	10	0.221238	15	1.5653	118	2.11423	139	0.481532	32	0.00172993	-3.49507	down	--	--	Molecular Function: calmodulin binding (GO:0005516);; Cellular Component: mitochondrion (GO:0005739);; Cellular Component: plasma membrane (GO:0005886);; Biological Process: cell death (GO:0008219);; Biological Process: defense response to fungus, incompatible interaction (GO:0009817);; Cellular Component: integral component of membrane (GO:0016021);; Biological Process: defense response by callo…	K08472|0|brp:103830668|K08472 mlo protein | (RefSeq) MLO-like protein 6	--	--	--	Mlo family	MLO-like protein 6 GN=MLO6 OS=Arabidopsis thaliana (Mouse-ear cress) PE=2 SV=2	S	Function unknown	PREDICTED: MLO-like protein 6 [Brassica rapa]	molecular function: binding (GO:0005488);; cellular component: cell (GO:0005623);; cellular component: organelle (GO:0043226);; cellular component: cell part (GO:0044464);; cellular component: membrane (GO:0016020);; biological process: cellular process (GO:0009987);; biological process: single-organism process (GO:0044699);; biological process: immune system process (GO:0002376);; biological pro…
evm.TU.BraA01003149	3.12284	122	3.8961	204	3.79267	142	10.1196	453	13.7672	518	13.0322	502	0.000438169	-1.7311	down	--	--	--	--	--	--	--	--	--	--	--	BnaA01g22710D [Brassica napus]	--
evm.TU.BraA01003164	5.73486	322	12.2395	985	7.28331	422	16.7241	1081	22.4736	1335	17.9897	1069	0.004438	-1.14296	down	--	--	Molecular Function: DNA binding (GO:0003677);; Molecular Function: transcription factor activity, sequence-specific DNA binding (GO:0003700);; Cellular Component: nucleus (GO:0005634);; Biological Process: regulation of transcription, DNA-templated (GO:0006355);; Biological Process: protein targeting to membrane (GO:0006612);; Biological Process: positive regulation of flavonoid biosynthetic proc…	--	--	--	--	Helix-loop-helix DNA-binding domain	Transcription factor bHLH112 GN=T13M11.1 OS=Arabidopsis thaliana (Mouse-ear cress) PE=2 SV=1	K	Transcription	PREDICTED: transcription factor bHLH112 isoform X1 [Brassica rapa]	molecular function: binding (GO:0005488);; molecular function: nucleic acid binding transcription factor activity (GO:0001071);; biological process: biological regulation (GO:0065007);; cellular component: cell (GO:0005623);; cellular component: organelle (GO:0043226);; cellular component: cell part (GO:0044464);; biological process: localization (GO:0051179)
evm.TU.BraA01003175	5.42725	295	9.30297	651	8.84714	450	20.366	1231	25.013	1313	19.2889	1021	0.00012551	-1.42356	down	--	--	Biological Process: protein targeting to membrane (GO:0006612);; Cellular Component: chloroplast (GO:0009507);; Biological Process: positive regulation of flavonoid biosynthetic process (GO:0009963);; Biological Process: regulation of plant-type hypersensitive response (GO:0010363);; Cellular Component: integral component of membrane (GO:0016021);;	--	--	--	--	Sulfite exporter TauE/SafE	--	S	Function unknown	PREDICTED: uncharacterized protein LOC103831063 isoform X1 [Brassica rapa]	biological process: localization (GO:0051179);; cellular component: cell (GO:0005623);; cellular component: organelle (GO:0043226);; cellular component: cell part (GO:0044464);; biological process: biological regulation (GO:0065007);; cellular component: membrane (GO:0016020);; cellular component: membrane part (GO:0044425)
evm.TU.BraA01003195	12.0178	874	17.357	1613	14.1667	965	32.2684	2674	42.7247	3125	35.9373	2653	5.32327e-05	-1.37691	down	[V]	Defense mechanisms	Cellular Component: plasma membrane (GO:0005886);; Biological Process: drug transmembrane transport (GO:0006855);; Cellular Component: chloroplast (GO:0009507);; Biological Process: response to salt stress (GO:0009651);; Biological Process: jasmonic acid metabolic process (GO:0009694);; Biological Process: response to abscisic acid (GO:0009737);; Biological Process: response to jasmonic acid (GO:…	K03327|0|brp:103831646|K03327 multidrug resistance protein, MATE family | (RefSeq) protein DETOXIFICATION 37-like	--	[R]	General function prediction only	MatE	Protein TRANSPARENT TESTA 12 GN=F17J16_80 OS=Arabidopsis thaliana (Mouse-ear cress) PE=2 SV=1	V	Defense mechanisms	PREDICTED: protein TRANSPARENT TESTA 12-like [Brassica rapa]	cellular component: cell (GO:0005623);; cellular component: membrane (GO:0016020);; cellular component: cell part (GO:0044464);; biological process: single-organism process (GO:0044699);; biological process: response to stimulus (GO:0050896);; biological process: localization (GO:0051179);; cellular component: organelle (GO:0043226);; biological process: metabolic process (GO:0008152);; biologica…
evm.TU.BraA01003202	0.054307	3	0.126248	7	0	0	15.7853	598	20.3578	650	19.6235	677	4.50681e-34	-7.81789	down	[R]	General function prediction only	Cellular Component: cytoplasm (GO:0005737);; Molecular Function: hydrolase activity (GO:0016787);;	--	--	--	--	Alpha/beta hydrolase family;; Alpha/beta hydrolase family;; alpha/beta hydrolase fold	Probable strigolactone esterase D14 OS=Oryza sativa subsp. japonica (Rice) PE=1 SV=1	R	General function prediction only	PREDICTED: probable esterase KAI2 [Brassica rapa]	cellular component: cell (GO:0005623);; cellular component: cell part (GO:0044464);; molecular function: catalytic activity (GO:0003824)
evm.TU.BraA01003215	20.5632	1479	26.2022	2426	22.9513	1542	11.4502	916	7.84842	546	8.61513	604	8.27477e-05	1.33831	up	[EG]	Amino acid transport and metabolism;; Carbohydrate transport and metabolism	Molecular Function: dihydroxy-acid dehydratase activity (GO:0004160);; Molecular Function: copper ion binding (GO:0005507);; Cellular Component: cytosol (GO:0005829);; Biological Process: branched-chain amino acid biosynthetic process (GO:0009082);; Biological Process: pyrimidine ribonucleotide biosynthetic process (GO:0009220);; Biological Process: pollen development (GO:0009555);; Cellular Comp…	K01687|0|brp:103831845|K01687 dihydroxy-acid dehydratase [EC:4.2.1.9] | (RefSeq) dihydroxy-acid dehydratase, chloroplastic	Valine, leucine and isoleucine biosynthesis (ko00290);; Pantothenate and CoA biosynthesis (ko00770);; 2-Oxocarboxylic acid metabolism (ko01210);; Biosynthesis of amino acids (ko01230)	[E]	Amino acid transport and metabolism	Dehydratase family	Dihydroxy-acid dehydratase, chloroplastic {ECO:0000255|HAMAP-Rule:MF_00012} (Precursor) OS=Arabidopsis thaliana (Mouse-ear cress) PE=2 SV=1	E	Amino acid transport and metabolism	PREDICTED: putative dihydroxy-acid dehydratase, mitochondrial [Brassica rapa]	molecular function: catalytic activity (GO:0003824);; molecular function: binding (GO:0005488);; cellular component: cell (GO:0005623);; cellular component: cell part (GO:0044464);; biological process: metabolic process (GO:0008152);; biological process: cellular process (GO:0009987);; biological process: single-organism process (GO:0044699);; biological process: multicellular organismal process …
evm.TU.BraA01003234	5.49518	317	5.01024	394	8.73076	473	2.04676	149	2.43447	154	1.40295	89	0.00336703	1.60518	up	--	--	Biological Process: MAPK cascade (GO:0000165);; Molecular Function: DNA binding (GO:0003677);; Molecular Function: transcription factor activity, sequence-specific DNA binding (GO:0003700);; Cellular Component: nucleus (GO:0005634);; Biological Process: protein targeting to membrane (GO:0006612);; Biological Process: response to bacterium (GO:0009617);; Biological Process: systemic acquired resis…	--	--	--	--	Helix-loop-helix DNA-binding domain	Transcription factor FAMA GN=MUJ8.4 OS=Arabidopsis thaliana (Mouse-ear cress) PE=1 SV=1	K	Transcription	PREDICTED: transcription factor FAMA-like [Brassica rapa]	biological process: metabolic process (GO:0008152);; biological process: cellular process (GO:0009987);; biological process: signaling (GO:0023052);; biological process: single-organism process (GO:0044699);; biological process: response to stimulus (GO:0050896);; biological process: biological regulation (GO:0065007);; molecular function: binding (GO:0005488);; molecular function: nucleic acid b…
evm.TU.BraA01003240	1.37308	159	4.45825	450	2.33026	213	20.8924	1740	18.9135	1788	27.6328	1885	1.27788e-15	-2.84948	down	[R]	General function prediction only	Molecular Function: protein kinase activity (GO:0004672);; Molecular Function: ATP binding (GO:0005524);; Cellular Component: plasma membrane (GO:0005886);; Biological Process: protein phosphorylation (GO:0006468);; Cellular Component: chloroplast (GO:0009507);; Biological Process: response to sucrose (GO:0009744);; Biological Process: flavonoid biosynthetic process (GO:0009813);; Biological Proc…	K08869|0|brp:103832022|K08869 aarF domain-containing kinase | (RefSeq) uncharacterized protein sll0005-like	--	--	--	ABC1 family;; Phosphotransferase enzyme family	Uncharacterized aarF domain-containing protein kinase At1g79600, chloroplastic (Precursor) GN=At1g79600 OS=Arabidopsis thaliana (Mouse-ear cress) PE=2 SV=1	R	General function prediction only	PREDICTED: uncharacterized aarF domain-containing protein kinase At1g71810, chloroplastic-like [Brassica rapa]	molecular function: catalytic activity (GO:0003824);; biological process: metabolic process (GO:0008152);; biological process: cellular process (GO:0009987);; molecular function: binding (GO:0005488);; cellular component: cell (GO:0005623);; cellular component: membrane (GO:0016020);; cellular component: cell part (GO:0044464);; cellular component: organelle (GO:0043226);; biological process: res…
evm.TU.BraA01003251	12.9883	181	13.2932	239	9.15367	119	1.56851	25	1.72557	24	1.24788	17	1.89464e-05	2.96815	up	--	--	Molecular Function: signal transducer activity (GO:0004871);; Biological Process: signal transduction (GO:0007165);; Biological Process: cell-cell signaling (GO:0007267);; Cellular Component: apoplast (GO:0048046);;	--	--	--	--	Rapid ALkalinization Factor (RALF)	Protein RALF-like 24 (Precursor) GN=RALFL24 OS=Arabidopsis thaliana (Mouse-ear cress) PE=3 SV=1	T	Signal transduction mechanisms	PREDICTED: protein RALF-like 24 [Brassica rapa]	molecular function: signal transducer activity (GO:0004871);; biological process: cellular process (GO:0009987);; biological process: biological regulation (GO:0065007);; biological process: signaling (GO:0023052);; biological process: single-organism process (GO:0044699);; cellular component: extracellular region (GO:0005576)
evm.TU.BraA01003255	201.163	10599	165.719	11243	195.525	9622	62.1609	3643	37.1176	1889	63.1977	3244	9.42829e-07	1.79863	up	--	--	--	--	--	--	--	--	--	--	--	BnaAnng04060D [Brassica napus]	--
evm.TU.BraA01003279	3.90737	508	3.38448	566	3.24463	394	8.2218	1177	15.2496	1883	7.04312	891	0.00391254	-1.45848	down	[G]	Carbohydrate transport and metabolism	Molecular Function: glucosylceramidase activity (GO:0004348);; Cellular Component: plasma membrane (GO:0005886);; Biological Process: glucosylceramide catabolic process (GO:0006680);; Cellular Component: integral component of membrane (GO:0016021);;	K17108|0|brp:103832395|K17108 non-lysosomal glucosylceramidase [EC:3.2.1.45] | (RefSeq) non-lysosomal glucosylceramidase-like	Other glycan degradation (ko00511);; Sphingolipid metabolism (ko00600)	--	--	Protein of unknown function, DUF608;; beta-Glucocerebrosidase 2 N terminal	--	G	Carbohydrate transport and metabolism	PREDICTED: non-lysosomal glucosylceramidase-like [Brassica rapa]	molecular function: catalytic activity (GO:0003824);; cellular component: cell (GO:0005623);; cellular component: membrane (GO:0016020);; cellular component: cell part (GO:0044464);; biological process: metabolic process (GO:0008152);; biological process: cellular process (GO:0009987);; biological process: single-organism process (GO:0044699);; cellular component: membrane part (GO:0044425)
evm.TU.BraA01003281	0.673517	84	1.07981	174	1.12617	131	0.145724	21	0.080112	10	0.137089	17	5.8397e-05	2.9465	up	--	--	Biological Process: cell adhesion (GO:0007155);; Biological Process: trichome morphogenesis (GO:0010090);; Cellular Component: mediator complex (GO:0016592);; Biological Process: actin nucleation (GO:0045010);; Biological Process: root hair cell differentiation (GO:0048765);; Biological Process: cell wall organization (GO:0071555);; Biological Process: regulation of phenylpropanoid metabolic proc…	--	--	--	--	--	Mediator of RNA polymerase II transcription subunit 33A GN=At3g23590 OS=Arabidopsis thaliana (Mouse-ear cress) PE=1 SV=1	S	Function unknown	PREDICTED: mediator of RNA polymerase II transcription subunit 33A isoform X1 [Brassica rapa]	biological process: biological adhesion (GO:0022610);; biological process: cellular process (GO:0009987);; biological process: developmental process (GO:0032502);; biological process: single-organism process (GO:0044699);; biological process: cellular component organization or biogenesis (GO:0071840);; cellular component: cell (GO:0005623);; cellular component: membrane-enclosed lumen (GO:0031974…
evm.TU.BraA01003283	4.91309	325	5.2407	448	5.70975	360	25.3441	1873	34.8393	2238	31.682	2038	1.44494e-13	-2.49653	down	[V]	Defense mechanisms	Cellular Component: plasma membrane (GO:0005886);; Biological Process: drug transmembrane transport (GO:0006855);; Biological Process: response to toxic substance (GO:0009636);; Biological Process: response to ethylene (GO:0009723);; Molecular Function: drug transmembrane transporter activity (GO:0015238);; Molecular Function: antiporter activity (GO:0015297);;	K03327|0|brp:103833615|K03327 multidrug resistance protein, MATE family | (RefSeq) protein DETOXIFICATION 19-like	--	[R]	General function prediction only	MatE	MATE efflux family protein ALF5 GN=MDB19.4 OS=Arabidopsis thaliana (Mouse-ear cress) PE=2 SV=1	V	Defense mechanisms	PREDICTED: MATE efflux family protein ALF5-like isoform X2 [Brassica rapa]	cellular component: cell (GO:0005623);; cellular component: membrane (GO:0016020);; cellular component: cell part (GO:0044464);; biological process: single-organism process (GO:0044699);; biological process: response to stimulus (GO:0050896);; biological process: localization (GO:0051179);; molecular function: transporter activity (GO:0005215)
evm.TU.BraA01003288	1.32801	63	0.987422	60	1.64794	73	0.019425	2	0.513541	24	0.003401	1	0.000282194	2.90564	up	--	--	--	--	--	--	--	--	--	R	General function prediction only	BnaA01g23820D [Brassica napus]	--
evm.TU.BraA01003331	6.30998	231	5.03976	240	4.54463	158	1.7373	68	1.23323	36	1.76327	58	0.00338396	1.90148	up	--	--	Cellular Component: nucleus (GO:0005634);; Biological Process: iron ion transport (GO:0006826);; Biological Process: cellular response to iron ion starvation (GO:0010106);; Biological Process: response to nitrate (GO:0010167);; Biological Process: glucuronoxylan metabolic process (GO:0010413);; Biological Process: nitrate transport (GO:0015706);; Biological Process: xylan biosynthetic process (GO…	--	--	--	--	Targeting protein for Xklp2 (TPX2)	Protein WVD2-like 1 GN=WDL1 OS=Arabidopsis thaliana (Mouse-ear cress) PE=1 SV=1	S	Function unknown	PREDICTED: protein WVD2-like 1 isoform X2 [Brassica rapa]	cellular component: cell (GO:0005623);; cellular component: organelle (GO:0043226);; cellular component: cell part (GO:0044464);; biological process: localization (GO:0051179);; biological process: cellular process (GO:0009987);; biological process: response to stimulus (GO:0050896);; biological process: metabolic process (GO:0008152);; biological process: single-organism process (GO:0044699);; b…
evm.TU.BraA01003343	90.7191	7043	79.1016	7786	72.4875	5170	30.9049	2574	23.4021	1715	38.1969	2903	4.48588e-05	1.4011	up	[G]	Carbohydrate transport and metabolism	Molecular Function: magnesium ion binding (GO:0000287);; Molecular Function: pyruvate kinase activity (GO:0004743);; Molecular Function: ATP binding (GO:0005524);; Cellular Component: cytosol (GO:0005829);; Biological Process: glycolytic process (GO:0006096);; Cellular Component: chloroplast stroma (GO:0009570);; Biological Process: plant-type cell wall biogenesis (GO:0009832);; Biological Proces…	K00873|0|brp:103834139|K00873 pyruvate kinase [EC:2.7.1.40] | (RefSeq) plastidial pyruvate kinase 1, chloroplastic-like	Glycolysis / Gluconeogenesis (ko00010);; Purine metabolism (ko00230);; Pyruvate metabolism (ko00620);; Carbon metabolism (ko01200);; Biosynthesis of amino acids (ko01230)	--	--	Pyruvate kinase, barrel domain;; Pyruvate kinase, alpha/beta domain;; HpcH/HpaI aldolase/citrate lyase family	Plastidial pyruvate kinase 1, chloroplastic (Precursor) GN=F5N5.15 OS=Arabidopsis thaliana (Mouse-ear cress) PE=1 SV=1	G	Carbohydrate transport and metabolism	PREDICTED: plastidial pyruvate kinase 1, chloroplastic-like [Brassica rapa]	molecular function: binding (GO:0005488);; molecular function: catalytic activity (GO:0003824);; cellular component: cell (GO:0005623);; cellular component: cell part (GO:0044464);; biological process: metabolic process (GO:0008152);; biological process: cellular process (GO:0009987);; biological process: single-organism process (GO:0044699);; cellular component: organelle (GO:0043226);; cellular…
evm.TU.BraA01003345	0.331201	8	0.331073	13	0.349315	9	1.76911	41	4.06603	64	4.41287	64	0.000972118	-2.58466	down	[R]	General function prediction only	--	K14831|3.0994e-87|eus:EUTSA_v10008312mg|K14831 protein MAK16 | (RefSeq) hypothetical protein	--	[A]	RNA processing and modification	Ribosomal L28e protein family;; Mak16 protein C-terminal region	--	R	General function prediction only	BnaA01g24290D [Brassica napus]	--
evm.TU.BraA01003346	5.50939	166	8.3627	308	9.66735	236	25.5117	673	21.5488	546	15.9898	412	0.00771745	-1.24216	down	--	--	Molecular Function: signal transducer activity (GO:0004871);; Molecular Function: protein binding (GO:0005515);; Cellular Component: nucleus (GO:0005634);; Cellular Component: heterotrimeric G-protein complex (GO:0005834);; Biological Process: G-protein coupled receptor signaling pathway (GO:0007186);; Biological Process: defense response to fungus, incompatible interaction (GO:0009817);; Biologi…	--	--	--	--	GGL domain	Guanine nucleotide-binding protein subunit gamma 2 (Precursor) GN=GG2 OS=Arabidopsis thaliana (Mouse-ear cress) PE=1 SV=1	S	Function unknown	BnaCnng55440D [Brassica napus]	molecular function: signal transducer activity (GO:0004871);; molecular function: binding (GO:0005488);; cellular component: cell (GO:0005623);; cellular component: organelle (GO:0043226);; cellular component: cell part (GO:0044464);; cellular component: membrane (GO:0016020);; cellular component: macromolecular complex (GO:0032991);; cellular component: membrane part (GO:0044425);; biological pr…
evm.TU.BraA01003362	70.6562	1670	530.445	16427	233.545	5091	2948.16	77259	2351.8	54320	2254.5	52465	2.96537e-08	-3.17167	down	--	--	Biological Process: response to cold (GO:0009409);; Cellular Component: chloroplast thylakoid membrane (GO:0009535);; Biological Process: anthocyanin-containing compound biosynthetic process (GO:0009718);; Biological Process: response to sucrose (GO:0009744);; Biological Process: positive regulation of seed germination (GO:0010030);; Biological Process: photoprotection (GO:0010117);; Biological P…	--	--	--	--	Chlorophyll A-B binding protein	Early light-induced protein 1, chloroplastic (Precursor) GN=ELIP1 OS=Arabidopsis thaliana (Mouse-ear cress) PE=1 SV=1	S	Function unknown	PREDICTED: early light-induced protein 1, chloroplastic-like [Brassica rapa]	biological process: response to stimulus (GO:0050896);; cellular component: cell (GO:0005623);; cellular component: membrane (GO:0016020);; cellular component: organelle (GO:0043226);; cellular component: organelle part (GO:0044422);; cellular component: cell part (GO:0044464);; biological process: metabolic process (GO:0008152);; biological process: single-organism process (GO:0044699);; biologi…
evm.TU.BraA01003366	1.47272	85	1.86363	134	0.913653	49	0.222873	15	0.460782	26	0.362585	21	0.00680994	1.99084	up	--	--	Cellular Component: nucleus (GO:0005634);; Biological Process: signal transduction (GO:0007165);; Molecular Function: phosphatidylinositol binding (GO:0035091);;	--	--	--	--	Auxin canalisation;; Plant pleckstrin homology-like region	--	R	General function prediction only	PREDICTED: uncharacterized protein LOC103834337 [Brassica rapa]	cellular component: cell (GO:0005623);; cellular component: organelle (GO:0043226);; cellular component: cell part (GO:0044464);; biological process: cellular process (GO:0009987);; biological process: biological regulation (GO:0065007);; molecular function: binding (GO:0005488)
evm.TU.BraA01003374	6.0408	165	3.23573	253	1.53077	82	0.936057	21	1.38053	27	0.76229	14	3.04653e-05	2.92253	up	--	--	Biological Process: cell fate specification (GO:0001708);; Biological Process: regulation of root meristem growth (GO:0010082);; Biological Process: stomatal complex morphogenesis (GO:0010103);; Biological Process: regulation of cell proliferation (GO:0042127);;	--	--	--	--	--	Protein tesmin/TSO1-like CXC 3 GN=MWI23.13 OS=Arabidopsis thaliana (Mouse-ear cress) PE=1 SV=1	K	Transcription	PREDICTED: protein tesmin/TSO1-like CXC 3 isoform X2 [Brassica rapa]	biological process: cellular process (GO:0009987);; biological process: developmental process (GO:0032502);; biological process: single-organism process (GO:0044699);; biological process: multicellular organismal process (GO:0032501);; biological process: biological regulation (GO:0065007)
evm.TU.BraA01003376	3.57504	163	6.79916	407	5.63087	249	43.8509	2238	63.1137	2802	35.3592	1558	1.84475e-15	-3.08331	down	[RTKL]	General function prediction only;; Signal transduction mechanisms;; Transcription;; Replication, recombination and repair	Molecular Function: protein serine/threonine kinase activity (GO:0004674);; Molecular Function: ATP binding (GO:0005524);; Cellular Component: nucleus (GO:0005634);; Cellular Component: plasma membrane (GO:0005886);; Biological Process: protein phosphorylation (GO:0006468);;	--	--	[T]	Signal transduction mechanisms	Protein tyrosine kinase;; Protein kinase domain	Serine/threonine-protein kinase HT1 GN=HT1 OS=Arabidopsis thaliana (Mouse-ear cress) PE=1 SV=1	T	Signal transduction mechanisms	PREDICTED: serine/threonine-protein kinase HT1-like [Brassica rapa]	molecular function: catalytic activity (GO:0003824);; biological process: metabolic process (GO:0008152);; biological process: cellular process (GO:0009987);; molecular function: binding (GO:0005488);; cellular component: cell (GO:0005623);; cellular component: organelle (GO:0043226);; cellular component: cell part (GO:0044464);; cellular component: membrane (GO:0016020)
evm.TU.BraA01003391	187.81	12196	238.665	19769	227.972	13762	101.357	7382	107.539	6816	87.0773	6064	0.00807845	1.11357	up	--	--	Biological Process: nuclear-transcribed mRNA catabolic process (GO:0000956);; Molecular Function: protein binding (GO:0005515);; Cellular Component: nucleus (GO:0005634);; Biological Process: fatty acid beta-oxidation (GO:0006635);; Biological Process: protein import into peroxisome matrix (GO:0016558);;	--	--	--	--	Frigida-like protein	FRIGIDA-like protein 4a GN=FRL4A OS=Arabidopsis thaliana (Mouse-ear cress) PE=2 SV=1	S	Function unknown	PREDICTED: FRIGIDA-like protein 4a [Brassica rapa]	biological process: metabolic process (GO:0008152);; biological process: cellular process (GO:0009987);; biological process: biological regulation (GO:0065007);; molecular function: binding (GO:0005488);; cellular component: cell (GO:0005623);; cellular component: organelle (GO:0043226);; cellular component: cell part (GO:0044464);; biological process: single-organism process (GO:0044699);; biolo…
evm.TU.BraA01003393	1.1131	64	1.99972	143	3.0293	153	9.9965	563	10.6943	527	9.84278	513	3.90589e-06	-2.19463	down	--	--	Cellular Component: mitochondrion (GO:0005739);;	--	--	--	--	CRAL/TRIO domain;; Divergent CRAL/TRIO domain	--	I	Lipid transport and metabolism	PREDICTED: uncharacterized protein LOC103834564 [Brassica rapa]	cellular component: cell (GO:0005623);; cellular component: organelle (GO:0043226);; cellular component: cell part (GO:0044464)
evm.TU.BraA01003408	540.217	8660	461.872	9534	380.653	5700	221.947	3958	154.761	2397	228.891	3574	0.000865175	1.20071	up	[J]	Translation, ribosomal structure and biogenesis	Biological Process: RNA methylation (GO:0001510);; Molecular Function: structural constituent of ribosome (GO:0003735);; Cellular Component: Golgi apparatus (GO:0005794);; Biological Process: translation (GO:0006412);; Cellular Component: cytosolic large ribosomal subunit (GO:0022625);; Biological Process: ribosome biogenesis (GO:0042254);;	K02901|2.31803e-79|brp:103868354|K02901 large subunit ribosomal protein L27e | (RefSeq) 60S ribosomal protein L27-3	Ribosome (ko03010)	[J]	Translation, ribosomal structure and biogenesis	Ribosomal L27e protein family	60S ribosomal protein L27-3 GN=RPL27C OS=Arabidopsis thaliana (Mouse-ear cress) PE=2 SV=2	J	Translation, ribosomal structure and biogenesis	PREDICTED: 60S ribosomal protein L27-3 [Brassica rapa]	biological process: metabolic process (GO:0008152);; biological process: cellular process (GO:0009987);; molecular function: structural molecule activity (GO:0005198);; cellular component: cell (GO:0005623);; cellular component: organelle (GO:0043226);; cellular component: cell part (GO:0044464);; cellular component: macromolecular complex (GO:0032991);; cellular component: organelle part (GO:004…
evm.TU.BraA01003414	0.129197	3	0.396382	12	0.198767	5	5.13369	133	7.45717	168	1.30582	30	0.00271169	-4.12904	down	--	--	Cellular Component: nucleus (GO:0005634);; Biological Process: protein targeting to membrane (GO:0006612);; Biological Process: response to water deprivation (GO:0009414);; Biological Process: ethylene biosynthetic process (GO:0009693);; Biological Process: response to abscisic acid (GO:0009737);; Biological Process: salicylic acid mediated signaling pathway (GO:0009863);; Biological Process: reg…	--	--	--	--	VQ motif	--	S	Function unknown	PREDICTED: uncharacterized protein LOC103834848 [Brassica rapa]	cellular component: cell (GO:0005623);; cellular component: organelle (GO:0043226);; cellular component: cell part (GO:0044464);; biological process: localization (GO:0051179);; biological process: response to stimulus (GO:0050896);; biological process: metabolic process (GO:0008152);; biological process: cellular process (GO:0009987);; biological process: signaling (GO:0023052);; biological proc…
evm.TU.BraA01003424	0	0	0	0	0	0	3.08181	110	2.32218	72	3.18566	100	5.84607e-14	#NAME?	down	--	--	Cellular Component: extracellular region (GO:0005576);;	--	--	--	--	Salt stress response/antifungal	Putative cysteine-rich repeat secretory protein 17 (Precursor) GN=CRRSP17 OS=Arabidopsis thaliana (Mouse-ear cress) PE=3 SV=1	R	General function prediction only	PREDICTED: cysteine-rich repeat secretory protein 18-like [Brassica rapa]	cellular component: extracellular region (GO:0005576)
evm.TU.BraA01003427	0.373068	6	0.919831	18	0.868155	12	4.39429	72	5.36655	76	4.28582	62	0.000741946	-2.63099	down	--	--	Molecular Function: transcription factor activity, sequence-specific DNA binding (GO:0003700);; Cellular Component: nucleus (GO:0005634);; Biological Process: regulation of transcription, DNA-templated (GO:0006355);; Molecular Function: zinc ion binding (GO:0008270);; Biological Process: response to sucrose (GO:0009744);; Biological Process: response to UV-B (GO:0010224);;	--	--	--	--	B-box zinc finger	B-box zinc finger protein 32 {ECO:0000303|PubMed:19920209} OS=Arabidopsis thaliana (Mouse-ear cress) PE=1 SV=1	S	Function unknown	PREDICTED: probable salt tolerance-like protein At1g78600 [Brassica rapa]	molecular function: nucleic acid binding transcription factor activity (GO:0001071);; biological process: biological regulation (GO:0065007);; cellular component: cell (GO:0005623);; cellular component: organelle (GO:0043226);; cellular component: cell part (GO:0044464);; molecular function: binding (GO:0005488);; biological process: response to stimulus (GO:0050896)
evm.TU.BraA01003437	1.93677	83	2.8232	159	2.44077	120	10.8168	527	21.0623	922	9.27469	444	0.000109985	-2.43664	down	[R]	General function prediction only	Molecular Function: GTP binding (GO:0005525);; Cellular Component: intracellular (GO:0005622);; Biological Process: small GTPase mediated signal transduction (GO:0007264);; Biological Process: protein transport (GO:0015031);; Biological Process: proline transport (GO:0015824);; Biological Process: vesicle-mediated transport (GO:0016192);; Cellular Component: pollen tube tip (GO:0090404);;	K07976|1.38925e-155|brp:103835036|K07976 Rab family, other | (RefSeq) septum-promoting GTP-binding protein 1-like	--	[R]	General function prediction only	Miro-like protein;; Ras family	Ras-related protein RHN1 GN=RHN1 OS=Nicotiana plumbaginifolia (Leadwort-leaved tobacco) PE=2 SV=1	R	General function prediction only	PREDICTED: septum-promoting GTP-binding protein 1-like [Brassica rapa]	molecular function: binding (GO:0005488);; cellular component: cell (GO:0005623);; cellular component: cell part (GO:0044464);; biological process: cellular process (GO:0009987);; biological process: signaling (GO:0023052);; biological process: single-organism process (GO:0044699);; biological process: response to stimulus (GO:0050896);; biological process: biological regulation (GO:0065007);; bi…
evm.TU.BraA01003438	15.2481	793	16.0433	1103	15.984	768	67.5185	4193	52.553	4309	36.3084	2876	4.69215e-11	-2.13642	down	[V]	Defense mechanisms	Cellular Component: vacuolar membrane (GO:0005774);; Cellular Component: plasma membrane (GO:0005886);; Biological Process: drug transmembrane transport (GO:0006855);; Biological Process: response to symbiotic fungus (GO:0009610);; Molecular Function: drug transmembrane transporter activity (GO:0015238);; Molecular Function: antiporter activity (GO:0015297);; Biological Process: proline transport…	K03327|0|brp:103835044|K03327 multidrug resistance protein, MATE family | (RefSeq) protein DETOXIFICATION 40	--	[R]	General function prediction only	MatE	Protein TRANSPARENT TESTA 12 GN=F17J16_80 OS=Arabidopsis thaliana (Mouse-ear cress) PE=2 SV=1	S	Function unknown	PREDICTED: protein TRANSPARENT TESTA 12-like [Brassica rapa]	cellular component: cell (GO:0005623);; cellular component: membrane (GO:0016020);; cellular component: organelle (GO:0043226);; cellular component: organelle part (GO:0044422);; cellular component: cell part (GO:0044464);; biological process: single-organism process (GO:0044699);; biological process: response to stimulus (GO:0050896);; biological process: localization (GO:0051179);; biological p…
evm.TU.BraA01003441	0.180883	11	0.350796	25	0.553808	30	2.87988	111	1.94938	74	3.10016	102	0.00402257	-2.15642	down	[V]	Defense mechanisms	Cellular Component: vacuolar membrane (GO:0005774);; Cellular Component: plasma membrane (GO:0005886);; Biological Process: drug transmembrane transport (GO:0006855);; Biological Process: response to symbiotic fungus (GO:0009610);; Molecular Function: drug transmembrane transporter activity (GO:0015238);; Molecular Function: antiporter activity (GO:0015297);; Biological Process: proline transport…	K03327|0|brp:103835054|K03327 multidrug resistance protein, MATE family | (RefSeq) protein DETOXIFICATION 40-like	--	[R]	General function prediction only	MatE	Protein TRANSPARENT TESTA 12 GN=F17J16_80 OS=Arabidopsis thaliana (Mouse-ear cress) PE=2 SV=1	V	Defense mechanisms	PREDICTED: protein TRANSPARENT TESTA 12-like [Brassica rapa]	cellular component: cell (GO:0005623);; cellular component: membrane (GO:0016020);; cellular component: organelle (GO:0043226);; cellular component: organelle part (GO:0044422);; cellular component: cell part (GO:0044464);; biological process: single-organism process (GO:0044699);; biological process: response to stimulus (GO:0050896);; biological process: localization (GO:0051179);; biological p…
evm.TU.BraA01003459	0	0	0	0	0	0	7.97084	108	10.5412	124	6.9275	82	1.80424e-14	#NAME?	down	[O]	Posttranslational modification, protein turnover, chaperones	Molecular Function: electron carrier activity (GO:0009055);; Molecular Function: protein disulfide oxidoreductase activity (GO:0015035);; Biological Process: cell redox homeostasis (GO:0045454);;	K03676|6.19774e-70|brp:103835202|K03676 glutaredoxin 3 | (RefSeq) monothiol glutaredoxin-S10-like	--	[O]	Posttranslational modification, protein turnover, chaperones	Glutaredoxin	Monothiol glutaredoxin-S10 GN=MHC9.13 OS=Arabidopsis thaliana (Mouse-ear cress) PE=3 SV=1	O	Posttranslational modification, protein turnover, chaperones	PREDICTED: monothiol glutaredoxin-S10-like [Brassica rapa]	molecular function: electron carrier activity (GO:0009055);; molecular function: catalytic activity (GO:0003824);; biological process: metabolic process (GO:0008152);; biological process: single-organism process (GO:0044699);; biological process: cellular process (GO:0009987);; biological process: biological regulation (GO:0065007)
evm.TU.BraA01003463	5.97714	241	9.68969	407	0	0	30.4726	1243	34.3832	1202	39.6421	1492	1.98931e-08	-2.8056	down	--	--	Cellular Component: nucleus (GO:0005634);; Biological Process: protein targeting to membrane (GO:0006612);; Biological Process: water transport (GO:0006833);; Biological Process: response to insect (GO:0009625);; Biological Process: response to salt stress (GO:0009651);; Biological Process: response to fructose (GO:0009750);; Biological Process: positive regulation of flavonoid biosynthetic proce…	--	--	--	--	Phloem protein 2	Protein PHLOEM PROTEIN 2-LIKE A1 GN=PP2A1 OS=Arabidopsis thaliana (Mouse-ear cress) PE=2 SV=1	R	General function prediction only	PREDICTED: protein PHLOEM PROTEIN 2-LIKE A1-like [Brassica rapa]	cellular component: cell (GO:0005623);; cellular component: organelle (GO:0043226);; cellular component: cell part (GO:0044464);; biological process: localization (GO:0051179);; biological process: single-organism process (GO:0044699);; biological process: response to stimulus (GO:0050896);; biological process: multi-organism process (GO:0051704);; biological process: biological regulation (GO:00…
evm.TU.BraA01003470	1.60361	45	1.96284	71	1.96947	51	0.110152	4	0	0	0	0	5.28952e-09	5.45758	up	--	--	Cellular Component: cytoplasm (GO:0005737);; Biological Process: phosphatidylinositol biosynthetic process (GO:0006661);; Molecular Function: glycolipid transporter activity (GO:0017089);; Biological Process: glycolipid transport (GO:0046836);; Molecular Function: glycolipid binding (GO:0051861);;	--	--	--	--	Glycolipid transfer protein (GLTP)	--	J	Translation, ribosomal structure and biogenesis	PREDICTED: pleckstrin homology domain-containing family A member 8-like [Brassica rapa]	cellular component: cell (GO:0005623);; cellular component: cell part (GO:0044464);; biological process: metabolic process (GO:0008152);; biological process: cellular process (GO:0009987);; biological process: single-organism process (GO:0044699);; molecular function: transporter activity (GO:0005215);; biological process: localization (GO:0051179);; molecular function: binding (GO:0005488)
evm.TU.BraA01003478	16.0422	800	13.7078	880	11.2243	523	4.12303	230	2.11096	103	6.03849	294	3.35797e-05	1.71629	up	--	--	Cellular Component: endosome (GO:0005768);; Cellular Component: Golgi apparatus (GO:0005794);; Cellular Component: trans-Golgi network (GO:0005802);; Cellular Component: plant-type cell wall (GO:0009505);; Molecular Function: transferase activity, transferring glycosyl groups (GO:0016757);;	--	--	--	--	GDP-fucose protein O-fucosyltransferase	--	S	Function unknown	PREDICTED: uncharacterized protein LOC103835351 [Brassica rapa]	cellular component: cell (GO:0005623);; cellular component: organelle (GO:0043226);; cellular component: cell part (GO:0044464);; cellular component: organelle part (GO:0044422);; molecular function: catalytic activity (GO:0003824)
evm.TU.BraA01003511	15.5448	853	11.8836	839	12.5395	642	4.98732	305	4.62573	245	9.01417	482	0.00670195	1.09644	up	--	--	Cellular Component: cell wall (GO:0005618);; Cellular Component: plasma membrane (GO:0005886);; Biological Process: defense response (GO:0006952);; Biological Process: signal transduction (GO:0007165);; Cellular Component: plasmodesma (GO:0009506);; Cellular Component: chloroplast (GO:0009507);; Cellular Component: apoplast (GO:0048046);;	--	--	--	--	Leucine Rich Repeat;; Leucine Rich repeats (2 copies);; Leucine rich repeat;; Leucine rich repeat N-terminal domain;; Leucine Rich repeat;; Leucine rich repeat	DNA-damage-repair/toleration protein DRT100 (Precursor) OS=Arabidopsis thaliana (Mouse-ear cress) PE=2 SV=2	S	Function unknown	BnaA01g36810D [Brassica napus]	cellular component: cell (GO:0005623);; cellular component: cell part (GO:0044464);; cellular component: membrane (GO:0016020);; biological process: response to stimulus (GO:0050896);; biological process: cellular process (GO:0009987);; biological process: biological regulation (GO:0065007);; cellular component: cell junction (GO:0030054);; cellular component: organelle (GO:0043226);; cellular co…
evm.TU.BraA01003518	2.38538	200	2.44258	263	1.12551	88	0.146595	14	0.453345	37	0.398191	33	0.000105758	2.5806	up	--	--	Biological Process: cytokinesis by cell plate formation (GO:0000911);; Biological Process: regulation of DNA replication (GO:0006275);; Biological Process: chromatin silencing (GO:0006342);; Biological Process: nucleolus organization (GO:0007000);; Biological Process: mitotic cell cycle (GO:0007067);; Biological Process: synapsis (GO:0007129);; Biological Process: reciprocal meiotic recombination…	K16732|0|brp:103835782|K16732 protein regulator of cytokinesis 1 | (RefSeq) 65-kDa microtubule-associated protein 3	--	--	--	Microtubule associated protein (MAP65/ASE1 family)	65-kDa microtubule-associated protein 3 GN=K17N15.15 OS=Arabidopsis thaliana (Mouse-ear cress) PE=1 SV=1	Z	Cytoskeleton	PREDICTED: 65-kDa microtubule-associated protein 3 [Brassica rapa]	biological process: cellular process (GO:0009987);; biological process: single-organism process (GO:0044699);; biological process: biological regulation (GO:0065007);; biological process: cellular component organization or biogenesis (GO:0071840);; biological process: reproduction (GO:0000003);; biological process: reproductive process (GO:0022414);; biological process: metabolic process (GO:0008…
evm.TU.BraA01003525	30.3572	2019	23.0221	1988	24.501	1434	39.8562	2955	59.6626	3920	70.8669	4143	0.00684103	-1.08134	down	[QR]	Secondary metabolites biosynthesis, transport and catabolism;; General function prediction only	Molecular Function: RNA binding (GO:0003723);; Molecular Function: mRNA (guanine-N7-)-methyltransferase activity (GO:0004482);; Cellular Component: nucleus (GO:0005634);; Biological Process: 7-methylguanosine mRNA capping (GO:0006370);; Biological Process: proline transport (GO:0015824);; Biological Process: RNA (guanine-N7)-methylation (GO:0036265);;	K00565|0|brp:103835855|K00565 mRNA (guanine-N7-)-methyltransferase [EC:2.1.1.56] | (RefSeq) mRNA cap guanine-N7 methyltransferase 1-like	mRNA surveillance pathway (ko03015)	[A]	RNA processing and modification	mRNA capping enzyme;; Methyltransferase domain;; Methyltransferase domain;; Methyltransferase domain;; Methyltransferase domain;; Methyltransferase domain;; Methyltransferase domain	mRNA cap guanine-N7 methyltransferase 1 GN=At3g20650 OS=Arabidopsis thaliana (Mouse-ear cress) PE=2 SV=1	A	RNA processing and modification	BnaA01g25610D [Brassica napus]	molecular function: binding (GO:0005488);; molecular function: catalytic activity (GO:0003824);; biological process: metabolic process (GO:0008152);; biological process: cellular process (GO:0009987);; cellular component: cell (GO:0005623);; cellular component: organelle (GO:0043226);; cellular component: cell part (GO:0044464);; biological process: single-organism process (GO:0044699);; biologic…
evm.TU.BraA01003538	0.501325	7	1.42584	24	0.395588	5	23.8237	344	34.934	438	17.5596	222	5.78337e-14	-4.96348	down	--	--	Biological Process: response to oxidative stress (GO:0006979);;	--	--	--	--	--	--	R	General function prediction only	PREDICTED: uncharacterized protein LOC103836604 [Brassica rapa]	biological process: response to stimulus (GO:0050896)
evm.TU.BraA01003544	4.11308	118	4.43714	193	4.68451	145	23.4254	1247	43.9426	1728	53.6045	2536	0.000139593	-3.70162	down	--	--	Molecular Function: mRNA binding (GO:0003729);; Cellular Component: vacuole (GO:0005773);; Cellular Component: cytosol (GO:0005829);; Biological Process: protein N-linked glycosylation (GO:0006487);;	K17943|2.64373e-45|brp:103859846|K17943 pumilio RNA-binding family | (RefSeq) pumilio homolog 5-like	--	[J]	Translation, ribosomal structure and biogenesis	Pumilio-family RNA binding repeat	Pumilio homolog 5 GN=APUM5 OS=Arabidopsis thaliana (Mouse-ear cress) PE=1 SV=2	J	Translation, ribosomal structure and biogenesis	BnaA03g35650D [Brassica napus]	molecular function: binding (GO:0005488);; cellular component: cell (GO:0005623);; cellular component: organelle (GO:0043226);; cellular component: cell part (GO:0044464);; biological process: metabolic process (GO:0008152);; biological process: cellular process (GO:0009987);; biological process: single-organism process (GO:0044699)
evm.TU.BraA01003551	15.4859	471	15.761	572	14.9952	413	28.5574	1073	29.0988	922	24.2021	937	0.00634965	-1.06095	down	[O]	Posttranslational modification, protein turnover, chaperones	Molecular Function: ubiquitin-protein transferase activity (GO:0004842);; Cellular Component: nucleus (GO:0005634);; Cellular Component: cytoplasm (GO:0005737);; Biological Process: cell proliferation (GO:0008283);; Biological Process: protein ubiquitination (GO:0016567);; Biological Process: DNA endoreduplication (GO:0042023);; Biological Process: proteasome-mediated ubiquitin-dependent protein …	K06688|4.91233e-133|brp:103836709|K06688 ubiquitin-conjugating enzyme E2 C [EC:2.3.2.23] | (RefSeq) ubiquitin-conjugating enzyme E2 19-like	Ubiquitin mediated proteolysis (ko04120)	[O]	Posttranslational modification, protein turnover, chaperones	Ubiquitin-conjugating enzyme	Ubiquitin-conjugating enzyme E2 19 GN=UBC19 OS=Arabidopsis thaliana (Mouse-ear cress) PE=1 SV=1	O	Posttranslational modification, protein turnover, chaperones	PREDICTED: ubiquitin-conjugating enzyme E2 19-like [Brassica rapa]	molecular function: catalytic activity (GO:0003824);; cellular component: cell (GO:0005623);; cellular component: organelle (GO:0043226);; cellular component: cell part (GO:0044464);; biological process: single-organism process (GO:0044699);; biological process: metabolic process (GO:0008152);; biological process: cellular process (GO:0009987);; biological process: cellular component organization…
evm.TU.BraA01003574	2.98861	278	2.80281	342	3.83462	341	12.3614	1191	10.7791	917	14.4071	1168	1.06362e-06	-1.80773	down	--	--	Molecular Function: signal transducer activity (GO:0004871);; Cellular Component: plasma membrane (GO:0005886);; Biological Process: signal transduction (GO:0007165);; Biological Process: response to blue light (GO:0009637);; Biological Process: regulation of proton transport (GO:0010155);; Biological Process: protein autophosphorylation (GO:0046777);;	--	--	--	--	NPH3 family	BTB/POZ domain-containing protein At3g19850 GN=At3g19850 OS=Arabidopsis thaliana (Mouse-ear cress) PE=2 SV=1	R	General function prediction only	PREDICTED: BTB/POZ domain-containing protein At3g19850 [Brassica rapa]	molecular function: signal transducer activity (GO:0004871);; cellular component: cell (GO:0005623);; cellular component: membrane (GO:0016020);; cellular component: cell part (GO:0044464);; biological process: cellular process (GO:0009987);; biological process: biological regulation (GO:0065007);; biological process: response to stimulus (GO:0050896);; biological process: metabolic process (GO:0…
evm.TU.BraA01003577	80.2225	6417	59.6485	6360	59.4046	4688	16.0755	1620	13.6624	1199	22.6376	1912	4.86145e-08	1.82008	up	[C]	Energy production and conversion	Biological Process: polysaccharide biosynthetic process (GO:0000271);; Biological Process: polysaccharide catabolic process (GO:0000272);; Molecular Function: calmodulin binding (GO:0005516);; Cellular Component: nucleus (GO:0005634);; Cellular Component: vacuolar membrane (GO:0005774);; Cellular Component: plasma membrane (GO:0005886);; Biological Process: starch metabolic process (GO:0005982);;…	K09828|0|brp:103836950|K09828 Delta24-sterol reductase [EC:1.3.1.72 1.3.1.-] | (RefSeq) delta(24)-sterol reductase	Steroid biosynthesis (ko00100)	--	--	FAD binding domain	Delta(24)-sterol reductase GN=MPN9.6 OS=Arabidopsis thaliana (Mouse-ear cress) PE=1 SV=2	R	General function prediction only	PREDICTED: delta(24)-sterol reductase [Brassica rapa]	biological process: metabolic process (GO:0008152);; biological process: single-organism process (GO:0044699);; molecular function: binding (GO:0005488);; cellular component: cell (GO:0005623);; cellular component: organelle (GO:0043226);; cellular component: cell part (GO:0044464);; cellular component: membrane (GO:0016020);; cellular component: organelle part (GO:0044422);; biological process: …
evm.TU.BraA01003578	15.7721	464	22.1678	831	18.5843	530	100.15	3587	94.9433	2680	127.939	4587	7.42532e-05	-2.67798	down	--	--	Cellular Component: nucleus (GO:0005634);;	--	--	--	--	Uncharacterized ACR, COG1399	--	S	Function unknown	PREDICTED: uncharacterized protein LOC103836959 [Brassica rapa]	cellular component: cell (GO:0005623);; cellular component: organelle (GO:0043226);; cellular component: cell part (GO:0044464)
evm.TU.BraA01003626	9.65782	359	9.48426	454	9.45849	329	1.84569	77	2.58537	93	0.550695	20	3.97244e-06	2.59463	up	--	--	--	--	--	--	--	--	--	--	--	PREDICTED: uncharacterized protein LOC103875239 [Brassica rapa]	--
evm.TU.BraA01003629	2.04568	83	1.91298	100	1.97321	75	26.3928	1191	36.6416	1436	28.3638	1121	4.34888e-23	-3.90712	down	--	--	Biological Process: proteolysis (GO:0006508);; Molecular Function: cysteine-type peptidase activity (GO:0008234);;	--	--	--	--	Papain family cysteine protease;; Cathepsin propeptide inhibitor domain (I29);; Peptidase C1-like family	Senescence-specific cysteine protease SAG39 {ECO:0000305} (Precursor) OS=Oryza sativa subsp. indica (Rice) PE=3 SV=1	O	Posttranslational modification, protein turnover, chaperones	PREDICTED: zingipain-2 [Brassica rapa]	biological process: metabolic process (GO:0008152);; molecular function: catalytic activity (GO:0003824)
evm.TU.BraA01003632	21.2461	1657	18.9566	2026	19.948	1498	6.28884	545	5.55181	404	9.34464	683	2.18797e-06	1.58906	up	--	--	Molecular Function: enzyme inhibitor activity (GO:0004857);; Cellular Component: plant-type cell wall (GO:0009505);; Molecular Function: pectinesterase activity (GO:0030599);; Biological Process: cell wall modification (GO:0042545);; Biological Process: hydrogen peroxide catabolic process (GO:0042744);; Biological Process: negative regulation of catalytic activity (GO:0043086);; Molecular Functio…	--	--	--	--	Pectinesterase;; Plant invertase/pectin methylesterase inhibitor	Pectinesterase 34 GN=F2K15.80 OS=Arabidopsis thaliana (Mouse-ear cress) PE=2 SV=1	S	Function unknown	PREDICTED: probable pectinesterase/pectinesterase inhibitor 34 [Brassica rapa]	molecular function: molecular function regulator (GO:0098772);; biological process: biological regulation (GO:0065007);; cellular component: cell (GO:0005623);; cellular component: cell part (GO:0044464);; molecular function: catalytic activity (GO:0003824);; biological process: cellular process (GO:0009987);; biological process: cellular component organization or biogenesis (GO:0071840);; biolog…
evm.TU.BraA01003670	7.26098	269	5.28456	408	4.05953	170	12.6349	858	13.1684	713	15.7994	909	7.47676e-05	-1.66068	down	--	--	Cellular Component: integral component of plasma membrane (GO:0005887);; Biological Process: calcium ion transport (GO:0006816);; Biological Process: Golgi organization (GO:0007030);; Molecular Function: sucrose transmembrane transporter activity (GO:0008515);; Biological Process: response to salt stress (GO:0009651);; Biological Process: sucrose transport (GO:0015770);; Biological Process: cellu…	K15382|0|brp:103873119|K15382 solute carrier family 50 (sugar transporter) | (RefSeq) bidirectional sugar transporter SWEET11	--	--	--	Sugar efflux transporter for intercellular exchange	Bidirectional sugar transporter SWEET11 OS=Arabidopsis thaliana (Mouse-ear cress) PE=1 SV=1	R	General function prediction only	BnaC01g25700D [Brassica napus]	cellular component: cell (GO:0005623);; cellular component: membrane (GO:0016020);; cellular component: membrane part (GO:0044425);; cellular component: cell part (GO:0044464);; biological process: localization (GO:0051179);; biological process: cellular process (GO:0009987);; biological process: cellular component organization or biogenesis (GO:0071840);; molecular function: transporter activity…
evm.TU.BraA01003692	0	0	0.225386	16	0.211564	11	2.15314	131	3.09396	164	1.71728	92	4.01182e-07	-3.94563	down	[R]	General function prediction only	Molecular Function: nucleotide binding (GO:0000166);; Cellular Component: chloroplast (GO:0009507);;	--	--	--	--	WD domain, G-beta repeat	Guanine nucleotide-binding protein subunit beta-like protein B GN=RACK1B OS=Arabidopsis thaliana (Mouse-ear cress) PE=2 SV=1	R	General function prediction only	BnaA01g26340D [Brassica napus]	molecular function: binding (GO:0005488);; cellular component: cell (GO:0005623);; cellular component: organelle (GO:0043226);; cellular component: cell part (GO:0044464)
evm.TU.BraA01003700	3.87619	163	2.3304	126	1.45886	58	0.529453	25	0.227803	10	0	0	0.00114435	3.3722	up	[I]	Lipid transport and metabolism	Cellular Component: mitochondrion (GO:0005739);; Biological Process: metabolic process (GO:0008152);; Molecular Function: transferase activity, transferring acyl groups (GO:0016746);;	K13513|0|brp:103837663|K13513 lysocardiolipin and lysophospholipid acyltransferase [EC:2.3.1.- 2.3.1.51] | (RefSeq) probable 1-acyl-sn-glycerol-3-phosphate acyltransferase 5	Glycerolipid metabolism (ko00561);; Glycerophospholipid metabolism (ko00564)	[I]	Lipid transport and metabolism	Acyltransferase	Probable 1-acyl-sn-glycerol-3-phosphate acyltransferase 5 GN=MCB22.2 OS=Arabidopsis thaliana (Mouse-ear cress) PE=2 SV=1	I	Lipid transport and metabolism	PREDICTED: probable 1-acyl-sn-glycerol-3-phosphate acyltransferase 5 [Brassica rapa]	cellular component: cell (GO:0005623);; cellular component: organelle (GO:0043226);; cellular component: cell part (GO:0044464);; biological process: metabolic process (GO:0008152);; molecular function: catalytic activity (GO:0003824)
evm.TU.BraA01003702	18.0478	281	20.4483	410	21.6471	315	0	0	0.487242	8	10.8935	166	1.62321e-05	2.29721	up	--	--	Cellular Component: chloroplast (GO:0009507);;	--	--	--	--	--	--	S	Function unknown	PREDICTED: uncharacterized protein LOC103840413 [Brassica rapa]	cellular component: cell (GO:0005623);; cellular component: organelle (GO:0043226);; cellular component: cell part (GO:0044464)
evm.TU.BraA01003717	22.6941	1872	19.1556	2043	26.2878	2016	55.6562	4750	78.7238	5806	63.4657	5071	2.20646e-05	-1.42904	down	[RTKL]	General function prediction only;; Signal transduction mechanisms;; Transcription;; Replication, recombination and repair	Molecular Function: protein serine/threonine kinase activity (GO:0004674);; Molecular Function: protein tyrosine kinase activity (GO:0004713);; Molecular Function: ATP binding (GO:0005524);; Cellular Component: nucleus (GO:0005634);; Cellular Component: cytoplasm (GO:0005737);; Cellular Component: plasma membrane (GO:0005886);; Biological Process: protein phosphorylation (GO:0006468);;	K08867|0|brp:103837871|K08867 WNK lysine deficient protein kinase [EC:2.7.11.1] | (RefSeq) probable serine/threonine-protein kinase WNK6	--	[R]	General function prediction only	Protein kinase domain;; Protein tyrosine kinase	Probable serine/threonine-protein kinase WNK6 GN=WNK6 OS=Arabidopsis thaliana (Mouse-ear cress) PE=2 SV=1	T	Signal transduction mechanisms	mitogen activated kinase kinase kinase ZIK5 [Brassica napus]	molecular function: catalytic activity (GO:0003824);; biological process: metabolic process (GO:0008152);; biological process: cellular process (GO:0009987);; molecular function: binding (GO:0005488);; cellular component: cell (GO:0005623);; cellular component: organelle (GO:0043226);; cellular component: cell part (GO:0044464);; cellular component: membrane (GO:0016020)
evm.TU.BraA01003737	67.7354	3992	49.1727	3732	55.8162	3073	21.5414	1412	22.1649	1262	35.5084	2039	0.0010214	1.13062	up	--	--	Molecular Function: aspartic-type endopeptidase activity (GO:0004190);; Cellular Component: extracellular region (GO:0005576);; Cellular Component: endoplasmic reticulum (GO:0005783);; Biological Process: proteolysis (GO:0006508);; Biological Process: response to water deprivation (GO:0009414);; Biological Process: response to abscisic acid (GO:0009737);;	--	--	--	--	Xylanase inhibitor C-terminal;; Xylanase inhibitor N-terminal;; Eukaryotic aspartyl protease	Protein ASPARTIC PROTEASE IN GUARD CELL 1 (Precursor) GN=ASPG1 OS=Arabidopsis thaliana (Mouse-ear cress) PE=1 SV=1	O	Posttranslational modification, protein turnover, chaperones	PREDICTED: protein ASPARTIC PROTEASE IN GUARD CELL 1 [Brassica rapa]	molecular function: catalytic activity (GO:0003824);; biological process: metabolic process (GO:0008152);; cellular component: extracellular region (GO:0005576);; cellular component: cell (GO:0005623);; cellular component: organelle (GO:0043226);; cellular component: cell part (GO:0044464);; biological process: response to stimulus (GO:0050896)
evm.TU.BraA01003760	6.13718	178	5.86567	219	3.44199	93	0.841065	28	1.51757	43	1.57342	45	0.00359589	1.96849	up	--	--	--	--	--	--	--	Protein of unknown function, DUF599	--	S	Function unknown	BnaA01g26840D [Brassica napus]	--
evm.TU.BraA01003773	73.039	4442	73.2461	5742	65.6108	3733	4.57507	316	3.48162	207	4.82287	287	1.80572e-32	4.03471	up	[G]	Carbohydrate transport and metabolism	Molecular Function: beta-mannosidase activity (GO:0004567);; Cellular Component: extracellular region (GO:0005576);; Biological Process: carbohydrate metabolic process (GO:0005975);; Cellular Component: plant-type cell wall (GO:0009505);; Cellular Component: chloroplast (GO:0009507);; Cellular Component: cytosolic ribosome (GO:0022626);; Molecular Function: cation binding (GO:0043169);; Molecular…	K05350|0|brp:103838824|K05350 beta-glucosidase [EC:3.2.1.21] | (RefSeq) beta-glucosidase 44	Cyanoamino acid metabolism (ko00460);; Starch and sucrose metabolism (ko00500);; Phenylpropanoid biosynthesis (ko00940)	--	--	Glycosyl hydrolase family 1	Beta-glucosidase 44 (Precursor) GN=BGLU44 OS=Arabidopsis thaliana (Mouse-ear cress) PE=2 SV=1	G	Carbohydrate transport and metabolism	PREDICTED: beta-glucosidase 44 [Brassica rapa]	molecular function: catalytic activity (GO:0003824);; cellular component: extracellular region (GO:0005576);; biological process: metabolic process (GO:0008152);; cellular component: cell (GO:0005623);; cellular component: cell part (GO:0044464);; cellular component: organelle (GO:0043226);; cellular component: macromolecular complex (GO:0032991);; molecular function: binding (GO:0005488)
evm.TU.BraA01003785	2.2421	122	9.72004	748	2.80417	176	24.7035	1740	38.1126	1862	21.9629	1347	3.94262e-11	-2.43588	down	--	--	Cellular Component: nucleus (GO:0005634);; Biological Process: response to wounding (GO:0009611);; Biological Process: jasmonic acid biosynthetic process (GO:0009695);; Biological Process: jasmonic acid mediated signaling pathway (GO:0009867);; Biological Process: regulation of defense response (GO:0031347);; Molecular Function: identical protein binding (GO:0042802);;	K13464|0|brp:103838951|K13464 jasmonate ZIM domain-containing protein | (RefSeq) protein TIFY 6B-like	Plant hormone signal transduction (ko04075)	--	--	tify domain;; Divergent CCT motif	Protein TIFY 6B GN=MEB5.8 OS=Arabidopsis thaliana (Mouse-ear cress) PE=1 SV=1	K	Transcription	PREDICTED: protein TIFY 6B-like isoform X2 [Brassica rapa]	cellular component: cell (GO:0005623);; cellular component: organelle (GO:0043226);; cellular component: cell part (GO:0044464);; biological process: response to stimulus (GO:0050896);; biological process: metabolic process (GO:0008152);; biological process: cellular process (GO:0009987);; biological process: single-organism process (GO:0044699);; biological process: signaling (GO:0023052);; biol…
evm.TU.BraA01003789	21.7532	1624	26.6706	2563	17.1978	1199	6.62469	550	6.80478	491	7.42477	540	4.6436e-07	1.66895	up	[RTKL]	General function prediction only;; Signal transduction mechanisms;; Transcription;; Replication, recombination and repair	Molecular Function: structural constituent of ribosome (GO:0003735);; Molecular Function: protein serine/threonine kinase activity (GO:0004674);; Molecular Function: protein tyrosine kinase activity (GO:0004713);; Molecular Function: ATP binding (GO:0005524);; Cellular Component: vacuolar membrane (GO:0005774);; Cellular Component: plasma membrane (GO:0005886);; Biological Process: translation (G…	--	--	--	--	Protein kinase domain;; Protein tyrosine kinase;; Leucine Rich repeats (2 copies);; Leucine rich repeat;; Leucine Rich Repeat;; Leucine rich repeat N-terminal domain	Probable inactive receptor kinase RLK902 (Precursor) GN=RLK902 OS=Arabidopsis thaliana (Mouse-ear cress) PE=1 SV=1	T	Signal transduction mechanisms	PREDICTED: probable inactive receptor kinase RLK902 [Brassica rapa]	molecular function: structural molecule activity (GO:0005198);; molecular function: catalytic activity (GO:0003824);; biological process: metabolic process (GO:0008152);; biological process: cellular process (GO:0009987);; molecular function: binding (GO:0005488);; cellular component: cell (GO:0005623);; cellular component: membrane (GO:0016020);; cellular component: organelle (GO:0043226);; cell…
evm.TU.BraA01003801	0.092073	9	0.386665	17	0.059725	5	0.474477	47	1.10638	94	1.86861	51	0.000504891	-2.75612	down	--	--	Biological Process: MAPK cascade (GO:0000165);; Molecular Function: ion channel activity (GO:0005216);; Molecular Function: calmodulin binding (GO:0005516);; Biological Process: protein targeting to membrane (GO:0006612);; Biological Process: ion transport (GO:0006811);; Cellular Component: chloroplast (GO:0009507);; Biological Process: detection of biotic stimulus (GO:0009595);; Biological Proce…	K05391|0|brp:103839086|K05391 cyclic nucleotide gated channel, other eukaryote | (RefSeq) putative cyclic nucleotide-gated ion channel 19	Plant-pathogen interaction (ko04626)	--	--	--	Putative cyclic nucleotide-gated ion channel 19 GN=MKP6.27 OS=Arabidopsis thaliana (Mouse-ear cress) PE=3 SV=1	P	Inorganic ion transport and metabolism	PREDICTED: putative cyclic nucleotide-gated ion channel 19 [Brassica rapa]	biological process: metabolic process (GO:0008152);; biological process: cellular process (GO:0009987);; biological process: signaling (GO:0023052);; biological process: single-organism process (GO:0044699);; biological process: response to stimulus (GO:0050896);; biological process: biological regulation (GO:0065007);; molecular function: transporter activity (GO:0005215);; biological process: l…
evm.TU.BraA01003804	10.3585	581	13.8584	1041	21.6837	1218	31.2893	2466	31.4187	2632	20.1576	2021	3.6641e-05	-1.34367	down	[U]	Intracellular trafficking, secretion, and vesicular transport	Molecular Function: DNA binding (GO:0003677);; Cellular Component: nucleus (GO:0005634);; Cellular Component: cytoplasm (GO:0005737);; Molecular Function: GTPase activator activity (GO:0008060);; Molecular Function: zinc ion binding (GO:0008270);; Biological Process: regulation of GTPase activity (GO:0032312);;	K12486|7.92934e-162|brp:103839113|K12486 stromal membrane-associated protein | (RefSeq) probable ADP-ribosylation factor GTPase-activating protein AGD15	Endocytosis (ko04144)	[T]	Signal transduction mechanisms	Putative GTPase activating protein for Arf	Probable ADP-ribosylation factor GTPase-activating protein AGD15 GN=AGD15 OS=Arabidopsis thaliana (Mouse-ear cress) PE=2 SV=1	S	Function unknown	PREDICTED: probable ADP-ribosylation factor GTPase-activating protein AGD15 [Brassica rapa]	molecular function: binding (GO:0005488);; cellular component: cell (GO:0005623);; cellular component: organelle (GO:0043226);; cellular component: cell part (GO:0044464)
evm.TU.BraA01003829	72.7461	4545	82.2489	6183	63.1999	3433	20.1507	1301	11.2618	680	21.7457	1257	2.31906e-10	2.04006	up	[H]	Coenzyme transport and metabolism	Molecular Function: methionine adenosyltransferase activity (GO:0004478);; Molecular Function: ATP binding (GO:0005524);; Cellular Component: cell wall (GO:0005618);; Cellular Component: nucleolus (GO:0005730);; Cellular Component: cytosol (GO:0005829);; Cellular Component: plasma membrane (GO:0005886);; Biological Process: methionine metabolic process (GO:0006555);; Biological Process: S-adenosy…	K00789|0|brp:103839308|K00789 S-adenosylmethionine synthetase [EC:2.5.1.6] | (RefSeq) S-adenosylmethionine synthase 2	Cysteine and methionine metabolism (ko00270);; Biosynthesis of amino acids (ko01230)	[H]	Coenzyme transport and metabolism	S-adenosylmethionine synthetase, C-terminal domain;; S-adenosylmethionine synthetase, N-terminal domain;; S-adenosylmethionine synthetase, central domain	S-adenosylmethionine synthase 2 GN=MSAMS2 OS=Brassica juncea (Indian mustard) PE=2 SV=1	H	Coenzyme transport and metabolism	PREDICTED: S-adenosylmethionine synthase 2 [Brassica rapa]	molecular function: catalytic activity (GO:0003824);; molecular function: binding (GO:0005488);; cellular component: cell (GO:0005623);; cellular component: cell part (GO:0044464);; cellular component: organelle (GO:0043226);; cellular component: organelle part (GO:0044422);; cellular component: membrane (GO:0016020);; biological process: metabolic process (GO:0008152);; biological process: cellu…
evm.TU.BraA01003887	779.309	15524	749.714	19230	777.226	14461	359.799	7972	321.154	6180	343.531	6666	0.00545154	1.1932	up	--	--	Biological Process: regulation of cell growth (GO:0001558);; Cellular Component: nucleus (GO:0005634);; Cellular Component: vacuolar membrane (GO:0005774);; Cellular Component: Golgi apparatus (GO:0005794);; Cellular Component: cytosol (GO:0005829);; Cellular Component: plasma membrane (GO:0005886);; Biological Process: mitotic cell cycle (GO:0007067);; Biological Process: regulation of mitotic c…	--	--	[DZ]	Cell cycle control, cell division, chromosome partitioning;; Cytoskeleton	Translationally controlled tumour protein	Translationally-controlled tumor protein homolog GN=TCTP OS=Brassica oleracea (Wild cabbage) PE=2 SV=1	DZ	Cell cycle control, cell division, chromosome partitioning;; Cytoskeleton	PREDICTED: translationally-controlled tumor protein homolog [Brassica rapa]	biological process: biological regulation (GO:0065007);; cellular component: cell (GO:0005623);; cellular component: organelle (GO:0043226);; cellular component: cell part (GO:0044464);; cellular component: membrane (GO:0016020);; cellular component: organelle part (GO:0044422);; molecular function: binding (GO:0005488);; biological process: single-organism process (GO:0044699);; cellular compone…
evm.TU.BraA01003905	23.4987	734	24.1494	949	7.41387	216	2.52352	89	2.21962	73	2.90051	100	0.00307628	2.72558	up	[G]	Carbohydrate transport and metabolism	Cellular Component: protein storage vacuole (GO:0000326);; Cellular Component: Golgi apparatus (GO:0005794);; Cellular Component: plasma membrane (GO:0005886);; Biological Process: calcium ion transport (GO:0006816);; Biological Process: water transport (GO:0006833);; Biological Process: Golgi organization (GO:0007030);; Cellular Component: plant-type cell wall (GO:0009505);; Cellular Component: …	K09873|1.34902e-152|brp:103840097|K09873 aquaporin TIP | (RefSeq) aquaporin TIP2-1-like	--	--	--	Major intrinsic protein	Aquaporin TIP2-1, N-terminally processed GN=TIP2-1 OS=Arabidopsis thaliana (Mouse-ear cress) PE=1 SV=2	G	Carbohydrate transport and metabolism	BnaA01g28120D [Brassica napus]	cellular component: cell (GO:0005623);; cellular component: organelle (GO:0043226);; cellular component: cell part (GO:0044464);; cellular component: membrane (GO:0016020);; biological process: localization (GO:0051179);; biological process: single-organism process (GO:0044699);; biological process: cellular process (GO:0009987);; biological process: cellular component organization or biogenesis …
evm.TU.BraA01003908	2.86675	201	3.46397	313	1.62493	107	0.636908	50	0.534994	37	0.690452	48	0.00111418	2.08287	up	[E]	Amino acid transport and metabolism	Molecular Function: transporter activity (GO:0005215);; Cellular Component: plasma membrane (GO:0005886);; Biological Process: oligopeptide transport (GO:0006857);;	--	--	[E]	Amino acid transport and metabolism	POT family;; Major Facilitator Superfamily	Protein NRT1/ PTR FAMILY 1.1 GN=MSL1.22 OS=Arabidopsis thaliana (Mouse-ear cress) PE=1 SV=2	P	Inorganic ion transport and metabolism	PREDICTED: protein NRT1/ PTR FAMILY 1.1-like isoform X1 [Brassica rapa]	molecular function: transporter activity (GO:0005215);; cellular component: cell (GO:0005623);; cellular component: membrane (GO:0016020);; cellular component: cell part (GO:0044464);; biological process: localization (GO:0051179)
evm.TU.BraA01003909	1.69675	65	1.39916	68	1.35552	48	0.089916	4	0.052935	3	0	0	6.27909e-08	4.74835	up	--	--	Molecular Function: acyl-CoA hydrolase activity (GO:0047617);;	K17362|8.15623e-104|brp:103840166|K17362 acyl-coenzyme A thioesterase 13 [EC:3.1.2.-] | (RefSeq) uncharacterized LOC103840166	--	--	--	--	--	R	General function prediction only	BnaA01g28160D [Brassica napus]	molecular function: catalytic activity (GO:0003824)
evm.TU.BraA01003913	245.716	4447	146.935	3289	173.162	2928	90.0794	1753	58.7226	994	57.3009	1018	0.00252335	1.50513	up	--	--	Biological Process: rRNA processing (GO:0006364);; Cellular Component: chloroplast thylakoid membrane (GO:0009535);; Cellular Component: photosystem I reaction center (GO:0009538);; Biological Process: plastid organization (GO:0009657);; Biological Process: photosystem II assembly (GO:0010207);; Cellular Component: integral component of membrane (GO:0016021);;	K02695|8.63329e-70|brp:103840210|K02695 photosystem I subunit VI | (RefSeq) photosystem I reaction center subunit VI-1, chloroplastic	Photosynthesis (ko00195)	--	--	Photosystem I reaction centre subunit VI	Photosystem I reaction center subunit VI-1, chloroplastic (Precursor) GN=PSAH1 OS=Arabidopsis thaliana (Mouse-ear cress) PE=2 SV=1	R	General function prediction only	PREDICTED: photosystem I reaction center subunit VI-1, chloroplastic-like [Brassica rapa]	biological process: metabolic process (GO:0008152);; biological process: cellular process (GO:0009987);; cellular component: cell (GO:0005623);; cellular component: membrane (GO:0016020);; cellular component: organelle (GO:0043226);; cellular component: organelle part (GO:0044422);; cellular component: cell part (GO:0044464);; cellular component: macromolecular complex (GO:0032991);; cellular com…
evm.TU.BraA01003923	2.98724	108	2.97828	138	1.28223	44	0.403203	17	0.029187	2	0.39171	14	5.64001e-05	3.0198	up	[H]	Coenzyme transport and metabolism	Molecular Function: catalytic activity (GO:0003824);; Cellular Component: cytosol (GO:0005829);; Biological Process: protein folding (GO:0006457);; Biological Process: response to heat (GO:0009408);; Biological Process: response to high light intensity (GO:0009644);; Biological Process: response to endoplasmic reticulum stress (GO:0034976);; Biological Process: response to hydrogen peroxide (GO:0…	K06215|0|brp:103840299|K06215 pyridoxal 5'-phosphate synthase pdxS subunit [EC:4.3.3.6] | (RefSeq) pyridoxal 5'-phosphate synthase-like subunit PDX1.2	Vitamin B6 metabolism (ko00750)	[H]	Coenzyme transport and metabolism	SOR/SNZ family;; Histidine biosynthesis protein;; Thiazole biosynthesis protein ThiG	Probable pyridoxal biosynthesis protein PDX1.2 GN=MSL1.3 OS=Arabidopsis thaliana (Mouse-ear cress) PE=1 SV=1	H	Coenzyme transport and metabolism	PREDICTED: probable pyridoxal biosynthesis protein PDX1.2 [Brassica rapa]	molecular function: catalytic activity (GO:0003824);; cellular component: cell (GO:0005623);; cellular component: cell part (GO:0044464);; biological process: cellular process (GO:0009987);; biological process: response to stimulus (GO:0050896);; biological process: metabolic process (GO:0008152);; biological process: single-organism process (GO:0044699);; molecular function: binding (GO:0005488)
evm.TU.BraA01003949	9.63153	163	12.0215	261	11.3272	179	4.15276	78	1.31127	22	3.95987	66	0.00609827	1.78204	up	--	--	Cellular Component: extracellular region (GO:0005576);; Cellular Component: chloroplast (GO:0009507);; Biological Process: response to absence of light (GO:0009646);;	--	--	--	--	--	--	S	Function unknown	PREDICTED: uncharacterized protein LOC103840517 [Brassica rapa]	cellular component: extracellular region (GO:0005576);; cellular component: cell (GO:0005623);; cellular component: organelle (GO:0043226);; cellular component: cell part (GO:0044464);; biological process: response to stimulus (GO:0050896)
evm.TU.BraA01003950	253.746	24512	229.553	28359	228.834	20670	80.299	8622	86.753	8097	52.1563	4929	0.000118801	1.74247	up	[I]	Lipid transport and metabolism	Molecular Function: phospholipase D activity (GO:0004630);; Molecular Function: calcium ion binding (GO:0005509);; Molecular Function: protein binding (GO:0005515);; Molecular Function: phosphatidylinositol-4,5-bisphosphate binding (GO:0005546);; Cellular Component: nucleus (GO:0005634);; Cellular Component: mitochondrion (GO:0005739);; Cellular Component: cytosol (GO:0005829);; Cellular Componen…	K01115|0|brp:103840526|K01115 phospholipase D1/2 [EC:3.1.4.4] | (RefSeq) phospholipase D alpha 2	Glycerophospholipid metabolism (ko00564);; Ether lipid metabolism (ko00565);; Endocytosis (ko04144)	[I]	Lipid transport and metabolism	Phospholipase D C terminal;; Phospholipase D Active site motif;; C2 domain;; PLD-like domain	Phospholipase D alpha 2 (Precursor) GN=PLD2 OS=Brassica oleracea var. capitata (Cabbage) PE=1 SV=2	I	Lipid transport and metabolism	PREDICTED: phospholipase D alpha 2 [Brassica rapa]	molecular function: catalytic activity (GO:0003824);; molecular function: binding (GO:0005488);; cellular component: cell (GO:0005623);; cellular component: organelle (GO:0043226);; cellular component: cell part (GO:0044464);; cellular component: membrane (GO:0016020);; biological process: metabolic process (GO:0008152);; biological process: single-organism process (GO:0044699);; biological proce…
evm.TU.BraA01003955	11.3785	324	13.0498	543	7.15308	207	2.40367	87	1.27993	45	3.75876	143	0.000541234	1.80255	up	--	--	Cellular Component: intracellular (GO:0005622);; Molecular Function: zinc ion binding (GO:0008270);; Biological Process: plant-type cell wall organization (GO:0009664);; Biological Process: cell wall modification (GO:0042545);;	--	--	--	--	Zn-finger in Ran binding protein and others	--	R	General function prediction only	PREDICTED: RNA-binding protein cabeza [Brassica rapa]	cellular component: cell (GO:0005623);; cellular component: cell part (GO:0044464);; molecular function: binding (GO:0005488);; biological process: cellular process (GO:0009987);; biological process: cellular component organization or biogenesis (GO:0071840)
evm.TU.BraA01003956	2.31998	63	4.45391	154	1.86206	47	0.489796	15	0.785726	21	0.141558	4	0.00140173	2.63725	up	--	--	Cellular Component: nucleus (GO:0005634);; Biological Process: embryo development ending in seed dormancy (GO:0009793);; Biological Process: seed dormancy process (GO:0010162);;	--	--	--	--	Late embryogenesis abundant protein	Late embryogenesis abundant protein 76 OS=Brassica napus (Rape) PE=2 SV=2	S	Function unknown	PREDICTED: late embryogenesis abundant protein 76 [Brassica rapa]	cellular component: cell (GO:0005623);; cellular component: organelle (GO:0043226);; cellular component: cell part (GO:0044464);; biological process: reproduction (GO:0000003);; biological process: reproductive process (GO:0022414);; biological process: multicellular organismal process (GO:0032501);; biological process: developmental process (GO:0032502);; biological process: single-organism proc…
evm.TU.BraA01003958	0.068384	4	0.060606	4	0.092999	5	8.46012	378	9.96253	398	8.75758	336	1.48601e-20	-6.42204	down	[R]	General function prediction only	Molecular Function: carboxylic ester hydrolase activity (GO:0004091);;	K06130|1.22993e-163|brp:103840583|K06130 lysophospholipase II [EC:3.1.1.5] | (RefSeq) acyl-protein thioesterase 2-like	Glycerophospholipid metabolism (ko00564)	[I]	Lipid transport and metabolism	Phospholipase/Carboxylesterase;; Alpha/beta hydrolase family;; Alpha/beta hydrolase family;; Serine hydrolase (FSH1);; Secretory lipase;; Prolyl oligopeptidase family	--	I	Lipid transport and metabolism	PREDICTED: acyl-protein thioesterase 2-like isoform X2 [Brassica rapa]	--
[truncated: 4,503 more rows]

## Sheet: Additional file 3
Additional file 3: Table S3. Functional categorization of DEGs between TIN and TOU by Gene ontology (GO) analysis.
#Domain	GO_ID	Term	Annotated	Significant	Expected	KS	#ID
[truncated: 8,040 more rows]

## Sheet: Additional file 4
Additional file 4: Table S4. Functional categorization of DEGs between TIN and TOU DEGs enriched in KEGG pathways.
#Pathway	ko_ID	DEG	Gene	#ID	K_number
[truncated: 122 more rows]

## Sheet: Additional file 5
Additional file 5: Table S5. Differential expression analysis and functional annotation of DEMs between MIN and MOU.
#ID	name	MIN1	MIN2	MIN3	MOU1	MOU2	MOU3	MOU_vs_MIN_log2FC	MOU_vs_MIN_Pvalue	MOU_vs_MIN_VIP	MOU_vs_MIN_(FC_1_Pvalue_0.05_VIP_1)_regulated	HMDB_taxonomy	KEGG_annotation	KEGG_pathway_annotation
[truncated: 372 more rows]

## Sheet: Additional file 6
Additional file 6: Table S6. The DEMs involved in Porphyrin and chlorophyll metabolism (ko00860).
[truncated: 3 more rows]

[truncated: 2 more sheets: Additional file 7, Additional file 8]
